# Supplementary material for: Obligate mutualistic cooperation limits evolvability
Source: Nat Commun. 2022 Jan 17;13:337. doi: 10.1038/s41467-021-27630-9 (PMC8764027; doi:10.1038/s41467-021-27630-9)
Supplement: Supplementary file 4 — Source Data [file 41467_2021_27630_MOESM4_ESM.xlsx]

## Sheet: Figure 2a
Treatment group	KANA - CO																		Treatment group	KANA - TRP																		Treatment group	KANA - TYR
Average	0.004	0.0909188	0.0494412	0.058274	0.0845427	0.0834355	0.014902	0.000789938	0.000347313	-0.000105	-0.000161219	-0.000887719	-0.000502531	-0.000727437	-0.000322469	4.625e-05			Average	0.004	0.115587	0.133104	0.126718	0.0885004	0.103921	0.102487	0.103432	0.0917042	0.0724566	0.0587878	0.0558257	0.0529123	0.0540595	0.0695648	0.0591002			Average	0.004	0.117588	0.149104	0.138088	0.0986434	0.104202	0.0884607	0.0910855	0.0783091	0.0605707	0.0522747
Standard deviation	1.73472e-18	0.00647034	0.00154079	0.0041889	0.00760055	0.0071482	0.013676	0.00115403	0.000847068	0.00031301	0.000574834	0.000538171	0.000397328	0.000302162	0.000716404	0.000453378			Standard deviation	1.73472e-18	0.00333727	0.0116697	0.0256525	0.00706107	0.00647615	0.00850957	0.0546499	0.066063	0.0534275	0.0471931	0.0455548	0.0491918	0.0495234	0.0670452	0.0528511			Standard deviation	1.73472e-18	0.0067423	0.00681643	0.01474	0.00446013	0.00912214	0.00500983	0.0609522	0.0695054	0.0520441	0.0462716
n	16	16	16	80	80	80	80	80	80	80	80	80	80	80	80	80			n	16	16	16	80	80	80	80	80	80	80	80	80	80	80	80	80			n	16	16	16	80	80	80	80	80	80	80	80
Confidence interval	8.49999e-19	0.00317041	0.000754972	0.000917917	0.00166551	0.00156639	0.00299683	0.000252883	0.000185619	6.859e-05	0.000125964	0.00011793	8.70668e-05	6.62129e-05	0.000156986	9.93491e-05			Confidence interval	8.49999e-19	0.00163523	0.00571803	0.00562125	0.0015473	0.00141912	0.00186471	0.0119755	0.0144764	0.0117076	0.0103415	0.00998245	0.0107794	0.0108521	0.0146917	0.0115813			Confidence interval	8.49999e-19	0.00330367	0.00333999	0.00322998	0.00097735	0.00199894	0.00109781	0.0133565	0.0152308	0.0114045	0.0101395
Time point	0	1	2	3	4	5	6	7	8	9	10	11	12	13	14	15			Time point	0	1	2	3	4	5	6	7	8	9	10	11	12	13	14	15			Time point	0	1	2	3	4	5	6	7	8	9	10
	0.004	0.0993	0.04736	0.0579	0.08418	0.08297	0.01206	0.00221	0.00376	-0.0002	-0.0006375	-0.00139	-0.0002375	-0.0006125	-0.00115	0.0003875				0.004	0.1138	0.17466	0.1045	0.08067	0.09917	0.09496	0.01841	0.00146	0.0002	0.0001625	0.0006125	0.0001625	0.00229	-0.00025	0.00109				0.004	0.1199	0.14306	0.1149	0.08997	0.09018	0.08286	0.07751	0.00846	-0.0004	0.0008625
	0.004	0.0948	0.04866	0.0562	0.08678	0.08188	0.00796	0.0008125	0.0002625	3.46945e-18	-0.0002375	-0.00209	-0.0008375	-0.00151	-0.00125	-0.0003125				0.004	0.1124	0.13856	0.0942	0.08388	0.09748	0.10266	0.03191	0.00266	-0.0017	-0.0007375	-0.00179	-0.0008375	-0.0009125	-0.00215	-0.0007125				0.004	0.127	0.13336	0.1081	0.09237	0.09598	0.08126	0.05781	0.20506	0.079	0.11576
	0.004	0.0874	0.04936	0.0524	0.08407	0.07908	0.01086	0.0006125	0.0003625	0.0006	0.0002625	-0.00109	-0.0002375	-0.0008125	-0.00125	-0.0001125				0.004	0.1117	0.13026	0.0999	0.08107	0.09828	0.08806	0.01391	-3.75e-05	-0.0003	0.00136	0.0009125	0.0003625	0.0002875	-0.00105	0.0005875				0.004	0.1268	0.14646	0.1081	0.09048	0.09557	0.07946	0.00691	0.00106	-0.0011	-0.0004375
	0.004	0.0853	0.05026	0.0534	0.08478	0.07347	0.00656	0.0001125	-0.0001375	-0.0004	-0.0002375	-0.00159	-0.00104	-0.0004125	-0.00205	-0.0005125				0.004	0.1106	0.13756	0.1082	0.08007	0.09577	0.08896	0.04351	0.00536	-0.0011	-0.0002375	-0.00119	-0.0009375	-0.0009125	-0.00165	-0.0002125				0.004	0.1252	0.15366	0.1072	0.09477	0.09748	0.08146	0.09741	0.15476	0.0755	0.08336
	0.004	0.087	0.04836	0.0559	0.07958	0.07717	0.00896	0.0003125	0.0008625	3.46945e-18	0.0001625	-0.0005875	-0.0004375	-0.0008125	-0.00135	0.0004875				0.004	0.1114	0.12426	0.1019	0.08078	0.09458	0.08076	0.01351	0.00116	-0.0002	0.00116	-0.0008875	0.0006625	0.0001875	-0.00015	0.0008875				0.004	0.1278	0.14796	0.1081	0.09077	0.09817	0.08276	0.01101	0.01776	0.0811	0.06966
	0.004	0.0852	0.05016	0.0559	0.07618	0.07408	0.00836	1.25e-05	-0.0002375	-0.0005	-0.0004375	-0.00169	-0.00104	-0.00131	-0.00155	-0.0005125				0.004	0.1137	0.13566	0.1057	0.08217	0.09878	0.08296	0.01281	0.0003625	-0.0009	-0.0002375	-0.00129	-0.0004375	-0.0007125	-0.00065	8.75e-05				0.004	0.1218	0.15046	0.1118	0.09327	0.09648	0.08526	0.10361	0.00456	-0.0008	6.25e-05
	0.004	0.0913	0.04786	0.0527	0.07537	0.07687	0.01566	0.0005125	-0.0004375	0.0006	-0.0005375	-0.00169	-0.0004375	-0.0006125	-0.00155	-0.0001125				0.004	0.1128	0.12986	0.0988	0.08167	0.09548	0.08686	0.01091	0.0006625	-0.0005	0.0004625	0.0005125	0.0003625	-1.25e-05	-0.00045	0.0007875				0.004	0.1199	0.14736	0.1226	0.09517	0.09098	0.08196	0.02201	0.0009625	-0.0004	-3.75e-05
	0.004	0.0945	0.04876	0.0572	0.07618	0.07967	0.01726	0.00121	-0.0003375	3.46945e-18	0.0001625	-0.00209	-0.0008375	-0.0009125	-0.00185	-0.0005125				0.004	0.117	0.13276	0.1053	0.07988	0.09477	0.09066	0.11181	0.18536	0.0701	0.00676	-0.0006875	-0.0004375	-0.0006125	-0.00115	-1.25e-05				0.004	0.1152	0.14546	0.1116	0.09008	0.09267	0.08196	0.04141	0.00746	-0.0009	0.00126
	0.004	0.1028	0.05116	0.05664	0.08972	0.09414	0.01461	0.0029	0.0003125	-0.0002	-0.000225	-0.0002375	-7.5e-05	-0.00103	0.0001875	0.0002625				0.004	0.1199	0.13386	0.15874	0.08643	0.10924	0.11591	0.1598	0.11911	0.0345	0.12987	0.05596	0.13592	0.15718	0.21039	0.16616				0.004	0.1176	0.15856	0.15604	0.09613	0.11524	0.08991	0.0062	0.00131	-0.0011	0.000975
	0.004	0.099	0.05226	0.05414	0.08803	0.08594	0.00991	0.0006	1.25e-05	-0.0008	-0.000325	-0.00134	-0.000775	-0.000925	8.75e-05	0.0004625				0.004	0.1153	0.12686	0.12574	0.08532	0.10624	0.11461	0.1446	0.09891	0.0259	0.08098	0.00246	-0.000575	-0.000825	-0.0004125	-0.0006375				0.004	0.1042	0.15316	0.13274	0.09242	0.10974	0.08761	0.1648	0.12881	0.0935	0.10928
	0.004	0.0864	0.05246	0.05544	0.08432	0.08214	0.00811	-0.0001	0.0004125	0.0001	-2.5e-05	-0.0006375	-7.5e-05	-0.000425	-0.0003125	0.0001625				0.004	0.1163	0.13316	0.13924	0.08543	0.10594	0.10781	0.0964	0.04841	0.0355	0.04288	0.03286	0.03743	0.03848	0.05689	0.03456				0.004	0.1126	0.16156	0.12454	0.09413	0.10134	0.08531	0.1596	0.11211	0.1037	0.10237
	0.004	0.0847	0.04996	0.05044	0.08192	0.08454	0.01151	0.0001	-0.0001875	-0.0002	-0.000825	-0.0009375	-0.000575	-0.000725	-0.0005125	-0.0005375				0.004	0.1198	0.12886	0.16164	0.08503	0.10254	0.10291	0.0108	-0.0008875	-0.0012	0.00198	-0.0004375	-0.000575	-0.000925	0.0002875	-3.75e-05				0.004	0.1162	0.14646	0.12954	0.09632	0.10934	0.08461	0.1503	0.12681	0.0953	0.10068
	0.004	0.0806	0.04726	0.05544	0.08092	0.08494	0.02401	0.0011	0.0002125	0.0003	-0.000725	-0.0001375	-0.000275	-0.000525	8.75e-05	0.0001625				0.004	0.1201	0.13046	0.12824	0.08413	0.11204	0.09711	0.1314	0.08711	0.0689	0.00937	0.09236	0.11173	0.11238	0.12479	0.10676				0.004	0.1145	0.15716	0.13634	0.09552	0.10804	0.08431	0.1063	0.09381	0.0749	0.09757
	0.004	0.0843	0.04986	0.05714	0.07902	0.07984	0.01561	0.0002	-0.0003875	-0.0001	-0.000925	-0.0009375	-0.000875	-0.000525	-0.0003125	-0.0002375				0.004	0.1157	0.12526	0.15804	0.08553	0.10884	0.10281	0.1368	0.13991	0.1325	0.11638	0.15146	0.16062	0.15368	0.20749	0.13316				0.004	0.1125	0.14306	0.12984	0.09823	0.10874	0.08811	0.0202	0.00281	-0.0009	-0.000325
	0.004	0.0937	0.04946	0.05194	0.08153	0.07294	0.01471	0.0003	-8.75e-05	0	-0.000325	-0.00104	-0.000175	-0.000325	8.75e-05	-3.75e-05				0.004	0.1213	0.12366	0.13994	0.08603	0.10704	0.10101	0.1302	0.10701	0.1105	0.09678	0.10156	0.10743	0.10618	0.11499	0.07876				0.004	0.1087	0.15356	0.14064	0.09792	0.11054	0.08601	0.0043	0.0001125	-0.0005	7.5e-05
	0.004	0.0984	0.04786	0.05634	0.08163	0.08424	0.01291	0.0001	-0.0004875	-0.0006	-0.000725	-0.0009375	-0.000975	-0.000625	-0.0002125	-0.0002375				0.004	0.1176	0.12396	0.16524	0.08513	0.10714	0.10271	0.038	0.00561	0.0875	0.06828	0.07606	0.08722	0.12258	0.13359	0.12756				0.004	0.1115	0.14436	0.13574	0.09392	0.10614	0.08811	0.1073	0.01931	0	-0.000125
				0.06109	0.10474	0.09886	0.01499	0.00148	0.0008625	3.46945e-18	-0.0006125	-0.000675	-0.00015	-0.000675	0.0002375	0.0003625							0.12859	0.10534	0.11456	0.11529	0.14447	0.17616	0.1239	0.01149	0.00503	0.00965	0.04093	0.01354	0.10786							0.14649	0.10784	0.12206	0.10759	0.01478	0.01246	0.0218	0.00449
				0.05789	0.10924	0.09426	0.00999	0.000475	0.0003625	-0.0007	-0.0006125	-0.00137	-0.00095	-0.00108	-0.0001625	6.25e-05							0.12549	0.10634	0.11386	0.11069	0.14697	0.16816	0.1283	0.10629	0.09373	0.05115	0.09012	0.10834	0.09266							0.15649	0.10234	0.11986	0.09939	0.07817	0.04966	0.0718	0.04589
				0.05899	0.09164	0.08766	0.00979	0.000175	0.0001625	3.46945e-18	-0.0005125	-0.000675	-0.00065	-0.000375	-0.0003625	-0.0002375							0.12129	0.09784	0.10666	0.11569	0.11278	0.06876	0.008	0.00109	0.000925	-0.00025	0.000525	0.0005375	-0.0002375							0.12939	0.09974	0.11666	0.09369	0.08328	0.14116	0.1355	0.09449
				0.05269	0.08884	0.08546	0.00909	-0.000125	-0.0004375	-0.0005	-0.00101	-0.00128	-0.00095	-0.000775	-0.0004625	-0.0001375							0.11509	0.09524	0.10436	0.10759	0.14258	0.08996	0.1083	0.03409	0.06202	0.07585	0.12433	0.13634	0.13446							0.16109	0.10714	0.11906	0.09219	0.08317	0.01756	0.0059	0.00779
				0.05549	0.09064	0.08476	0.00999	0.000475	6.25e-05	3.46945e-18	-0.0004125	-7.5e-05	-0.00045	-0.000475	-0.0002625	0.0004625							0.12329	0.09544	0.09976	0.11879	0.10318	0.12076	0.1281	0.07559	0.11793	0.09865	0.11013	0.08814	0.08506							0.12829	0.10574	0.12076	0.09369	0.06308	0.01966	0.0497	0.06289
				0.05639	0.08974	0.08316	0.01479	0.000475	-0.0001375	-0.0002	-0.00111	-0.00108	-0.00115	-0.000775	-0.0003625	-0.0006375							0.12959	0.10044	0.10546	0.11619	0.11887	0.09256	0.0751	0.00469	0.000125	-0.00065	-0.000475	3.75e-05	0.0002625							0.16119	0.10684	0.12176	0.09599	0.13528	0.15266	0.0966	0.08659
				0.05889	0.09824	0.08746	0.01259	0.000875	6.25e-05	-0.0003	-0.0008125	-0.000975	-0.00045	-7.5e-05	-0.0003625	-0.0003375							0.14049	0.09944	0.10846	0.10289	0.12557	0.16096	0.1515	0.12269	0.13033	0.12855	0.14213	0.13784	0.13236							0.15529	0.10114	0.11656	0.09839	0.01918	0.04486	0.0377	0.06029
				0.05869	0.10374	0.10026	0.01319	0.000575	-0.0001375	-0.0005	-0.0005125	-0.000975	-0.00115	-0.000775	-0.0005625	-0.0003375							0.14729	0.09894	0.11416	0.10909	0.00937	0.0004625	-0.0011	-0.0007125	-0.000475	-0.00045	-0.000675	0.0007375	0.0004625							0.17149	0.10064	0.11956	0.09979	0.13158	0.08436	0.0719	0.03589
				0.05909	0.08543	0.07879	0.00969	0.00136	0.00045	-2.5e-05	0.00145	-0.000275	-0.0002125	-0.0004	0.000275	0.0007375							0.11959	0.08603	0.10749	0.10439	0.08256	0.07015	0.10448	0.07055	0.09212	0.07339	0.085	0.07587	0.06794							0.13749	0.09323	0.09489	0.08649	0.03226	0.00255	-0.000325	0.00215
				0.05469	0.09093	0.08039	0.01029	0.0006625	0.00155	-0.000525	0.00045	-0.00158	-0.0009125	-0.0012	7.5e-05	0.0002375							0.11639	0.08972	0.10479	0.09619	0.06936	0.07675	0.10098	0.07155	0.04373	0.06969	0.0594	0.07287	0.05644							0.12449	0.09302	0.09599	0.08409	0.00946	0.00025	-0.000825	0.00025
				0.05549	0.08833	0.07719	0.00719	6.25e-05	5e-05	-0.000225	-0.00025	-7.5e-05	-0.0003125	-0.0005	-0.000125	3.75e-05							0.11419	0.09173	0.10489	0.10029	0.12236	0.05845	0.04648	0.06855	0.06972	0.07109	0.0669	0.04668	0.06554							0.12549	0.09392	0.09609	0.08479	0.00736	-0.00035	-0.00112	-5e-05
				0.05369	0.08472	0.07259	0.00619	0.0006625	5e-05	-2.5e-05	-0.00045	-0.00108	-0.00101	-0.0008	-0.000625	-0.0003625							0.11659	0.08822	0.10339	0.10219	0.10756	0.12505	0.10228	0.08205	0.06292	0.00199	-0.0008	-2.5e-05	-0.0001625							0.13069	0.09642	0.09899	0.08829	0.13526	0.10775	0.06978	0.09255
				0.05669	0.08173	0.07749	0.00759	0.0001625	0.00045	0.000275	-0.00035	0.000125	-0.0004125	-0.0004	-0.000225	0.0001375							0.11499	0.08933	0.09939	0.10099	0.10996	0.08475	0.08647	0.06855	0.08002	0.06719	0.0721	0.08657	0.08804							0.13549	0.09863	0.09829	0.08889	0.14126	0.14095	0.10018	0.06485
				0.05739	0.08082	0.07239	0.00879	0.00236	0.00045	-2.5e-05	-0.00045	-0.000975	-0.00111	-0.0008	-0.000125	-6.25e-05							0.11279	0.08952	0.10019	0.09919	0.09236	0.09405	0.07748	0.08055	0.09993	0.06439	0.0056	0.00148	-6.25e-05							0.13899	0.09703	0.10059	0.09089	0.09796	0.00585	-0.000925	0.00015
				0.05649	0.08142	0.07869	0.01369	0.00206	-5e-05	-2.5e-05	-0.00015	-0.000875	-0.0005125	-0.0004	0.000175	-6.25e-05							0.11169	0.08843	0.10199	0.10819	0.10316	0.10245	0.08847	0.11495	0.09732	0.06619	0.0944	0.13437	0.10194							0.14019	0.09842	0.10169	0.09049	0.13546	0.15185	0.09198	0.05065
				0.05819	0.08453	0.08739	0.01379	0.00106	5e-05	-0.000125	-0.00015	-0.00118	-0.00121	-0.0009	-0.000125	-6.25e-05							0.11519	0.08622	0.10639	0.10349	0.16936	0.21765	0.15987	0.14215	0.14833	0.12599	0.0706	0.23547	0.14224							0.13839	0.09592	0.09699	0.08879	0.00676	-5e-05	-0.000925	0.00025
				0.0751	0.09454	0.08985	0.01741	0.00065	0.0004375	7.5e-05	0.0001625	-0.0008875	-0.0001375	-0.0007	-0.0001625	0.0001375							0.1362	0.08924	0.11545	0.10981	0.16345	0.11594	0.08637	0.01556	0.00571	6.25e-05	0.001	0.0007375	0.0007375							0.1525	0.09564	0.09565	0.08931	0.00875	0.00124	-0.000725	0.00136
				0.0614	0.09384	0.08645	0.01071	0.00075	0.0002375	-0.000625	-0.0004375	-0.00159	-0.0008375	-0.0014	-6.25e-05	3.75e-05							0.1175	0.08904	0.10815	0.10831	0.12685	0.02514	-0.000725	-0.0006375	-0.00149	-0.0007375	-0.0011	-6.25e-05	-0.0006625							0.1525	0.09244	0.09535	0.08471	0.13915	0.15714	0.10248	0.08626
				0.0586	0.08764	0.08025	0.00961	-5e-05	0.0003375	-0.000425	-3.75e-05	-0.0005875	-0.0003375	-0.0008	-0.0002625	0.0004375							0.1178	0.08704	0.09255	0.10101	0.13865	0.15794	0.12798	0.05656	0.09121	0.07166	0.0782	0.14774	0.12004							0.1486	0.09644	0.09845	0.08471	0.16045	0.17784	0.13598	0.08976
				0.0578	0.08494	0.07895	0.00811	-0.00055	3.75e-05	-0.000625	-0.0005375	-0.00119	-0.00114	-0.0012	-0.0003625	-0.0004625							0.1115	0.08274	0.09815	0.09791	0.04145	0.00384	0.000275	-0.0004375	-0.0007875	-0.0007375	-0.001	-6.25e-05	-0.0001625							0.1525	0.09754	0.09915	0.08571	0.15575	0.18374	0.11748	0.09376
				0.0576	0.07994	0.08005	0.00791	5e-05	0.0003375	-0.000225	-0.0002375	-0.0006875	-0.0006375	-0.0005	3.75e-05	-0.0001625							0.1154	0.08514	0.08645	0.09841	0.10295	0.07614	0.02747	0.08756	0.07171	0.08406	0.0805	0.10704	0.08164							0.157	0.09724	0.09755	0.08901	0.11145	0.13234	0.07057	0.05376
				0.0604	0.07704	0.07945	0.00871	5e-05	3.75e-05	-0.000125	-0.0009375	-0.00119	-0.00114	-0.0011	-0.0003625	-0.0006625							0.1123	0.08754	0.10005	0.10311	0.14625	0.15774	0.11048	0.11286	0.10991	0.11176	0.1141	0.14964	0.12244							0.1586	0.09834	0.09965	0.08921	0.12795	0.05724	0.00328	0.00116
				0.0591	0.08294	0.09785	0.01081	-5e-05	-0.0001625	-0.000325	0.00206	-0.00129	-0.0003375	-0.0007	-0.0002625	-0.0008625							0.1258	0.08634	0.10145	0.10331	0.15465	0.19444	0.15068	0.11076	0.08021	0.02326	0.0853	0.13014	0.11394							0.1542	0.10054	0.09655	0.09271	0.15475	0.17454	0.13528	0.11756
				0.0639	0.08724	0.08825	0.01981	-5e-05	-0.0004625	-0.000525	-0.0003375	-0.00139	-0.0009375	-0.0009	-0.0004625	-0.0005625							0.152	0.08874	0.10735	0.11201	0.03955	0.14834	0.15368	0.11036	0.08031	0.08116	0.0718	0.10594	0.09194							0.1501	0.09684	0.09445	0.09151	0.01565	0.0005375	-0.000725	-3.75e-05
				0.0618	0.07827	0.08107	0.01026	0.00121	0.00116	3.46945e-18	0.0007625	-0.00119	0.0001625	-0.00111	-0.00015	0.0009875							0.0957	0.07948	0.10358	0.09996	0.13681	0.11786	0.039	0.11366	0.11651	0.12226	0.11979	0.14725	0.12439							0.1525	0.09667	0.09267	0.08366	0.12411	0.04546	0.1051	0.09076
				0.0649	0.07808	0.08407	0.00866	0.0004125	0.00126	3.46945e-18	0.0007625	-0.00169	-0.0004375	-0.00101	-0.00125	0.0004875							0.0868	0.08167	0.10488	0.09826	0.17251	0.14136	0.114	0.08386	0.08221	0.06966	0.06499	0.09025	0.05919							0.1455	0.09458	0.09888	0.08316	0.05971	0.05976	0.065	0.08266
				0.0571	0.07448	0.07788	0.00986	0.0005125	0.0003625	-0.0004	0.0009625	-0.00129	-0.0008375	-0.00111	-0.00135	0.0001875							0.0866	0.08017	0.10047	0.09766	0.15601	0.19336	0.131	0.12426	0.12701	0.12776	0.12829	0.16515	0.13489							0.1295	0.09678	0.09988	0.08226	0.13141	0.05696	0.063	0.09496
				0.0586	0.07458	0.07637	0.01176	1.25e-05	-3.75e-05	-0.0003	-0.0002375	-0.00149	-0.0005375	-0.00101	-0.00185	-1.25e-05							0.0875	0.07888	0.10047	0.09066	0.09901	0.06156	0.089	0.00896	0.01751	0.01716	0.00109	0.01705	0.02389							0.1272	0.09477	0.09847	0.08336	0.14181	0.14326	0.1215	0.10986
				0.0616	0.07137	0.07368	0.00566	0.0004125	-0.0002375	3.46945e-18	-3.75e-05	-0.00129	-0.0004375	-0.00131	-0.00155	-0.0003125							0.0856	0.07827	0.09607	0.08476	0.00571	-0.0002375	-0.001	-0.0004375	-0.00159	-0.0002375	-0.00111	-0.00145	-0.0005125							0.1242	0.09717	0.10668	0.08236	0.15771	0.16406	0.0901	0.05926
				0.0603	0.07057	0.07368	0.00686	-8.75e-05	-0.0003375	-0.0002	-3.75e-05	-0.00159	-0.0004375	-0.0009125	-0.00165	-0.0003125							0.0867	0.07658	0.10278	0.09276	0.03331	0.00336	-0.001	-0.0003375	-0.0009875	-0.0003375	-0.0007125	-0.00185	0.0003875							0.1334	0.09657	0.09807	0.08386	0.15651	0.16656	0.0748	0.08136
				0.0592	0.07057	0.08148	0.06586	0.00401	0.00116	-0.0005	0.0002625	-0.0004875	-0.0004375	-0.00101	-0.00155	8.75e-05							0.0867	0.07958	0.10237	0.08836	0.03581	0.01946	0.0613	0.07006	0.06721	0.06736	0.05489	0.09345	0.07349							0.1307	0.09557	0.09187	0.08506	0.00891	0.00236	0.0012	0.0008625
				0.0592	0.07518	0.07788	0.01446	0.00161	0.0006625	0.001	0.0003625	-0.00109	-0.0001375	-0.0003125	-0.00115	0.0004875							0.0871	0.07817	0.09778	0.09236	0.15861	0.11856	0.07	0.04186	0.06671	0.07096	0.08739	0.09985	0.07619							0.121	0.09338	0.09557	0.08516	0.04931	0.00726	-0.0005	0.00116
				0.05784	0.08972	0.09234	0.01691	0.0017	0.00121	-0.0003	-2.5e-05	0.0001625	0.000125	-0.000725	0.0008875	0.00116							0.18944	0.08672	0.11294	0.11771	0.1974	0.12561	0.0832	0.06588	0.08566	0.06452	0.00507	0.00119	0.0008625							0.14114	0.09723	0.11564	0.09431	0.1726	0.14901	0.1126	0.09227
				0.06044	0.08572	0.08894	0.01441	0.0003	1.25e-05	-0.0005	-0.000425	-0.0002375	-0.000275	-0.000825	-0.0001125	-0.0003375							0.11744	0.08612	0.10804	0.10741	0.0347	0.00181	0.0009	0.000675	-0.0001375	-0.000275	-0.000125	-0.0003125	-0.0002375							0.12894	0.09773	0.10554	0.08691	0.1975	0.11641	0.1125	0.09778
				0.05354	0.07883	0.08164	0.01321	0.0006	0.0005125	-0.0004	-0.000325	-0.0008375	-0.000475	-0.000825	-0.0004125	-3.75e-05							0.11464	0.08672	0.10464	0.10851	0.1857	0.10151	0.0984	0.10078	0.13236	0.15982	0.14408	0.24589	0.17256							0.15584	0.10143	0.09964	0.08611	0.1501	0.11971	0.0888	0.08167
				0.05404	0.07802	0.08354	0.01801	0.0001	-8.75e-05	0.0002	-0.000825	-0.0004375	0.000625	-0.000925	-0.0004125	-3.75e-05							0.10454	0.08733	0.10574	0.10181	0.0653	0.10721	0.0886	0.09748	0.08936	0.08993	0.11248	0.14679	0.11746							0.15534	0.09982	0.10504	0.08721	0.1601	0.11121	0.1118	0.08868
				0.05644	0.07643	0.07994	0.00901	0.0001	0.00171	-0.0003	-0.000325	-0.0006375	-0.000475	-0.000725	-0.0003125	0.0003625							0.10724	0.08273	0.10604	0.09201	0.1656	0.14891	0.0915	0.08657	0.08756	0.10193	0.09148	0.11509	0.09486							0.15434	0.10223	0.10364	0.08441	0.1751	0.11581	0.0753	0.04457
				0.05284	0.07493	0.07744	0.00961	0	0.0001125	-0.0003	-0.000525	-0.00104	-0.000275	-0.000625	-0.0003125	-0.0001375							0.14804	0.08543	0.10314	0.09811	0.0304	0.12491	0.1103	0.08048	0.07406	0.11633	0.09458	0.08139	0.07366							0.15614	0.10212	0.10484	0.08461	0.0484	0.0009125	-0.0007	7.5e-05
				0.05194	0.07783	0.09024	0.03471	0.0014	-8.75e-05	-0.0001	-0.000325	0.00106	-0.000475	-0.000925	-1.25e-05	-0.0002375							0.14114	0.08722	0.10074	0.09851	0.1067	0.12071	0.0593	0.08908	0.05916	0.00752	0.04607	0.08189	0.08436							0.14694	0.09963	0.11144	0.08611	0.1568	0.12591	0.0947	0.11668
				0.05724	0.08213	0.08644	0.01711	0.001	0.0007125	0.0001	0.000575	-3.75e-05	0.000225	-0.000625	8.75e-05	0.0006625							0.14664	0.08393	0.10414	0.09641	0.0096	-0.0002875	-0.0003	0.000175	0.0006625	0.000525	-0.000425	-0.0005125	-3.75e-05							0.13344	0.09563	0.10374	0.08721	0.0159	0.0009125	-0.0002	0.000175
				0.06449	0.09964	0.09706	0.01229	0.00168	0.00136	0.0003	0.0003875	-0.000475	0.00025	-0.000675	0.0009375	0.00136							0.17329	0.10664	0.12976	0.11599	0.15398	0.18966	0.1156	0.10789	0.06173	0.01395	0.08572	0.15194	0.12036							0.13989	0.10504	0.12656	0.10339	0.15887	0.01436	0.0027	-0.0001125
				0.06659	0.09724	0.09476	0.01599	0.00128	0.0003625	-0.0002	-0.0002125	-0.00108	-0.00055	-0.000875	-6.25e-05	0.0004625							0.17499	0.10324	0.11786	0.11289	0.13538	0.01826	0.0004	-0.0007125	-0.000475	-0.00085	-0.000575	-0.0004625	-0.0004375							0.13509	0.10234	0.11926	0.09439	0.12678	0.14836	0.082	0.01569
				0.06059	0.08734	0.08476	0.01379	0.000375	-0.0002375	3.46945e-18	-1.25e-05	-0.00108	-0.00065	-0.00108	-0.0002625	0.0003625							0.14559	0.10024	0.10766	0.11419	0.12848	0.13046	0.1099	0.09289	0.08653	0.08945	0.09342	0.09834	0.09226							0.14299	0.10234	0.11606	0.09179	0.11508	0.13806	0.1035	0.10009
				0.05709	0.08234	0.08086	0.01699	0.000275	-3.75e-05	-0.0002	-0.0005125	-0.00108	-0.00055	-0.000675	-6.25e-05	-0.0002375							0.16259	0.09694	0.10656	0.10929	0.13888	0.11826	0.1026	0.05129	0.05133	0.01495	0.08332	0.09294	0.08786							0.12739	0.10514	0.11856	0.09269	0.04238	0.00426	-0.0012	-0.0009125
				0.06279	0.08214	0.08166	0.00849	-0.000325	-3.75e-05	-0.0003	-0.0009125	-0.000875	-0.00095	-0.000875	-0.0004625	-0.0002375							0.16469	0.09854	0.10046	0.10509	0.12408	0.10486	0.0882	0.04239	0.07942	0.00545	0.09002	0.10874	0.08156							0.14339	0.10724	0.12006	0.09089	0.14418	0.13786	0.1132	0.11019
				0.05809	0.08164	0.08376	0.01099	0.000375	0.0002625	-0.0002	-0.0006125	-0.000775	-0.00095	-0.000775	-0.0002625	-0.0003375							0.16779	0.10304	0.10446	0.10449	0.10298	0.10446	0.0893	0.09099	0.08353	0.09785	0.10133	0.09864	0.10156							0.12349	0.10434	0.11596	0.09019	0.12737	0.13626	0.0772	0.02669
				0.05799	0.08904	0.10666	0.10449	0.00818	0.0007625	0.0004	-0.0006125	-0.000375	-0.00085	-0.000975	-0.0004625	0.0003625							0.17429	0.10124	0.10576	0.10979	0.10118	0.12016	0.1051	0.01969	0.06513	0.09985	0.09473	0.11094	0.10856							0.12819	0.10384	0.11776	0.09099	0.15557	0.15946	0.1165	0.10439
				0.06019	0.09744	0.09686	0.01639	0.00168	0.0006625	0.0002	8.75e-05	-0.000175	-5e-05	-0.000275	3.75e-05	0.0004625							0.15379	0.09904	0.11546	0.10609	0.13648	0.09446	0.1052	0.07909	0.08993	0.06375	0.00722	0.0001375	-0.0001375							0.13879	0.10344	0.11906	0.09489	0.00797	0.0006625	-0.0004	0.0001875
				0.05829	0.08793	0.08319	0.00989	0.00136	0.00535	0.000275	0.00155	-0.000475	-0.0001125	-0.0003	0.000975	0.00134							0.11899	0.08463	0.10669	0.11259	0.14466	0.07765	0.08947	0.06975	0.07712	0.07269	0.085	0.10488	0.09194							0.12849	0.10423	0.09539	0.08919	0.09156	0.06225	0.11658	0.07545
				0.06179	0.08693	0.08119	0.01199	0.0008625	0.00015	7.5e-05	0.00075	-0.00108	-0.0006125	-0.0004	0.000175	0.0002375							0.10769	0.08943	0.10479	0.10239	0.12016	0.10795	0.04638	0.07865	0.07143	0.08849	0.0709	0.03238	0.06174							0.12709	0.10262	0.10029	0.08909	0.15376	0.15045	0.13558	0.12035
				0.05669	0.08292	0.08239	0.01759	0.0005625	-5e-05	0.000275	-0.00035	-0.000875	-0.0008125	-0.0002	-2.5e-05	-0.0001625							0.11239	0.09033	0.10429	0.10169	0.12276	0.10495	0.12607	0.11735	0.10343	0.09229	0.0897	0.11858	0.09184							0.12279	0.10113	0.10059	0.08779	0.01946	0.12855	0.05937	0.03515
				0.05499	0.08503	0.07589	0.01879	0.0006625	-0.00035	7.5e-05	-0.00055	-0.000575	-0.0006125	-0.0006	0.000375	-0.0001625							0.10219	0.08703	0.09959	0.10329	0.12696	0.07045	0.05828	0.02975	0.00273	8.75e-05	-0.0007	7.5e-05	3.75e-05							0.13299	0.10283	0.09639	0.08909	0.01416	0.00245	-2.5e-05	-0.00055
				0.05699	0.07982	0.07149	0.00839	-0.0001375	-0.00035	-0.000225	-0.00015	-0.00108	-0.0006125	-0.0008	-0.000325	-0.0003625							0.11389	0.08353	0.10039	0.09759	0.03136	0.00365	-0.000625	-5e-05	-0.00108	-0.0004125	-0.001	0.000575	0.0001375							0.13069	0.10473	0.10449	0.08679	0.00706	-0.00055	-0.000325	0.00035
				0.05529	0.07902	0.07639	0.00789	0.0003625	-0.00035	-0.000125	-0.00035	-0.00108	-0.0004125	-0.0005	-0.000125	3.75e-05							0.11399	0.08803	0.10029	0.10249	0.11806	0.12225	0.08138	0.06545	0.07343	0.11179	0.0789	0.08797	0.08174							0.13849	0.10362	0.10419	0.08789	0.16156	0.15055	0.13128	0.11785
				0.05589	0.08123	0.08459	0.02969	0.00146	0.00025	0.000375	-0.00025	-0.000275	-0.0004125	-0.0006	-0.000225	3.75e-05							0.11389	0.08903	0.09539	0.09889	0.09086	0.05905	0.00677	-0.00045	2.5e-05	-0.0008125	-0.0008	7.5e-05	-0.0004625							0.13189	0.10443	0.10539	0.09029	0.10166	0.06675	0.10318	0.06765
				0.06139	0.08413	0.08379	0.01409	0.00116	0.00045	7.5e-05	0.00035	-0.000575	-1.25e-05	-0.0003	0.000275	0.0004375							0.11499	0.08342	0.10669	0.09539	0.12176	0.08945	0.07258	0.07835	0.06213	0.06079	0.0611	0.07708	0.06714							0.14399	0.10113	0.09939	0.09109	0.00616	0.00035	-0.000125	0.00045
				0.0713	0.09314	0.09055	0.00941	0.00145	0.00154	0.000175	0.0006625	-0.0008875	6.25e-05	-0.0004	0.0008375	0.00124							0.1791	0.09164	0.10245	0.11091	0.20295	0.17084	0.19228	0.14516	0.10321	0.08896	0.0867	0.13654	0.10184							0.1532	0.09304	0.09855	0.08921	0.00805	-0.00106	-0.000425	-0.0002375
				0.0684	0.09154	0.08805	0.01431	0.00105	0.0005375	7.5e-05	-3.75e-05	-0.00109	-3.75e-05	-0.0007	-6.25e-05	0.0001375							0.1539	0.09064	0.11025	0.10891	0.03335	0.00194	-0.00112	-0.0004375	-0.0009875	0.00126	-0.0005	3.75e-05	-0.0005625							0.1623	0.09764	0.09915	0.08771	0.16025	0.21254	0.14318	0.12416
				0.0586	0.08664	0.08435	0.01981	0.00065	0.0006375	-0.000125	0.0001625	-0.0009875	-0.0007375	-0.0003	0.0005375	3.75e-05							0.1499	0.09054	0.10055	0.10391	0.16325	0.19514	0.14477	0.12206	0.02841	0.00196	-0.0007	0.00104	0.0001375							0.1303	0.10094	0.10445	0.08751	0.17145	0.17994	0.13828	0.13316
				0.0559	0.08414	0.07795	0.01241	-5e-05	3.75e-05	-0.000225	-0.0002375	-0.00109	-0.0005375	-0.0007	-0.0001625	-0.0002625							0.1399	0.09004	0.09815	0.09561	0.00725	-0.0008625	-0.000725	0.0001625	0.0002125	6.25e-05	-0.0008	-0.0001625	-0.0002625							0.1586	0.10274	0.10165	0.08821	0.00745	-0.0003625	-0.00123	-0.0007375
				0.0651	0.07834	0.07825	0.00641	-0.00035	-6.25e-05	-0.000225	-0.0008375	-0.00119	-0.0001375	-0.0011	-0.0005625	-0.0004625							0.1444	0.08864	0.09005	0.11501	0.22225	0.31344	0.17508	0.14616	0.08591	0.08456	0.0344	0.06604	0.04324							0.1599	0.10264	0.10065	0.08601	0.13095	0.16934	0.14677	0.09626
				0.0604	0.07714	0.07885	0.00881	-0.00015	-0.0002625	-0.000125	-0.0004375	-0.00109	-0.0005375	-0.0008	-0.0003625	-0.0003625							0.1242	0.08734	0.10305	0.10481	0.09885	0.06184	0.07527	0.08116	0.08031	0.06666	0.0439	0.09644	0.08094							0.1525	0.10264	0.10065	0.08871	0.10175	0.13054	0.11818	0.10906
				0.0608	0.08494	0.09475	0.05951	0.00265	0.0004375	0.000275	-0.0002375	0.0001125	-0.0007375	-0.0004	-0.0001625	0.0001375							0.1589	0.09134	0.10365	0.09671	0.13155	0.13514	0.16598	0.13926	0.13001	0.12726	0.1287	0.17714	0.13874							0.1364	0.09914	0.09965	0.08891	0.16665	0.17574	0.14108	0.11256
				0.0604	0.08994	0.08835	0.01361	0.00025	0.0001375	7.5e-05	0.0002625	-0.0004875	0.0004625	-0.0001	0.00254	0.0001375							0.1639	0.08924	0.10685	0.09991	0.14485	0.16844	0.10967	0.08226	0.08041	0.12706	0.0696	0.10374	0.08934							0.1373	0.09844	0.09715	0.09311	0.01585	0.01144	0.09657	0.05836
[truncated: 5 more columns]

## Sheet: Figure 2b
Treatment group	TETRA - CO																		Treatment group	TETRA - TRP																		Treatment group	TETRA - TYR
Average	0.004	0.0909188	0.0494412	0.0493369	0.076891	0.0732252	0.0664692	0.0348219	0.0426339	0.0442877	0.0300552	0.0300035	0.0217348	0.0272665	0.0288251	0.0275986			Average	0.004	0.115587	0.133104	0.148994	0.120847	0.12833	0.112847	0.146311	0.163765	0.137537	0.115834	0.114439	0.111526	0.121813	0.114183	0.110798			Average	0.004	0.117588	0.149104	0.145182	0.122342	0.142269	0.139095	0.1379	0.147247	0.121043	0.108634
Standard deviation	1.73472e-18	0.00647034	0.00154079	0.00350517	0.010533	0.0231232	0.0313635	0.035418	0.0261742	0.0288263	0.0329487	0.0368783	0.0341243	0.0421651	0.0435189	0.0410968			Standard deviation	1.73472e-18	0.00333727	0.0116697	0.0250414	0.00855051	0.00622409	0.011699	0.0175882	0.0262017	0.0280806	0.0140102	0.0121823	0.0110412	0.0196198	0.0166927	0.0108708			Standard deviation	1.73472e-18	0.0067423	0.00681643	0.0215886	0.00882088	0.0107727	0.010705	0.0137865	0.0394182	0.0200424	0.0147863
n	16	16	16	80	80	80	80	80	80	80	80	80	80	80	80	80			n	16	16	16	80	80	80	80	80	80	80	80	80	80	80	80	80			n	16	16	16	80	80	80	80	80	80	80	80
Confidence interval	8.49999e-19	0.00317041	0.000754972	0.000768089	0.00230811	0.005067	0.00687271	0.00776116	0.00573556	0.00631673	0.00722007	0.00808117	0.00747767	0.00923966	0.00953632	0.00900556			Confidence interval	8.49999e-19	0.00163523	0.00571803	0.00548734	0.00187368	0.00136389	0.00256362	0.00385411	0.00574159	0.00615332	0.00307006	0.00266951	0.00241945	0.00429931	0.00365789	0.00238212			Confidence interval	8.49999e-19	0.00330367	0.00333999	0.00473073	0.00193292	0.00236062	0.00234579	0.00302103	0.00863773	0.00439191	0.00324014
Time point	0	1	2	3	4	5	6	7	8	9	10	11	12	13	14	15			Time point	0	1	2	3	4	5	6	7	8	9	10	11	12	13	14	15			Time point	0	1	2	3	4	5	6	7	8	9	10
	0.004	0.0993	0.04736	0.04634	0.07781	0.06294	0.04906	0.01831	0.04258	0.03182	0.01529	0.01039	0.00422	0.000625	0.00223	0.00307				0.004	0.1138	0.17466	0.20284	0.11261	0.12264	0.10756	0.19251	0.15088	0.10863	0.10399	0.10529	0.10873	0.10613	0.09963	0.10788				0.004	0.1199	0.14306	0.17214	0.11031	0.13144	0.13276	0.15761	0.11298	0.10273	0.09799
	0.004	0.0948	0.04866	0.04344	0.06831	0.06164	0.05196	0.00951	0.02117	0.02092	0.01009	0.00509	0.000625	0.000325	0.000225	0.000275				0.004	0.1124	0.13856	0.19474	0.11181	0.12284	0.09976	0.14341	0.16278	0.12492	0.12739	0.12119	0.10443	0.10763	0.10113	0.10527				0.004	0.127	0.13336	0.18134	0.11241	0.12544	0.12616	0.14641	0.13767	0.09782	0.09109
	0.004	0.0874	0.04936	0.04204	0.06681	0.05454	0.04116	0.03281	0.07218	0.03492	0.01419	0.02599	0.01303	0.01432	0.01213	0.01238				0.004	0.1117	0.13026	0.17614	0.10791	0.12244	0.09326	0.15161	0.16508	0.12492	0.12369	0.11089	0.10433	0.10723	0.09842	0.10337				0.004	0.1268	0.14646	0.17174	0.11451	0.12794	0.12526	0.12061	0.10878	0.08983	0.09809
	0.004	0.0853	0.05026	0.04234	0.06251	0.05624	0.04996	0.01541	0.02608	0.01673	0.00349	0.00319	0.00213	0.00252	0.00153	0.00128				0.004	0.1106	0.13756	0.16524	0.10741	0.12224	0.10256	0.16491	0.15637	0.11912	0.10119	0.09259	0.08563	0.09532	0.09183	0.09907				0.004	0.1252	0.15366	0.17164	0.11401	0.12434	0.12496	0.13281	0.12718	0.10233	0.08479
	0.004	0.087	0.04836	0.04524	0.06321	0.05234	0.09766	0.01441	0.03428	0.02913	0.01479	0.00769	0.000125	2.5e-05	-7.5e-05	-0.000325				0.004	0.1114	0.12426	0.18924	0.11101	0.12144	0.09166	0.11701	0.14948	0.12202	0.11059	0.10729	0.09982	0.09423	0.08382	0.08647				0.004	0.1278	0.14796	0.17014	0.10721	0.12514	0.12186	0.11031	0.13068	0.10013	0.08669
	0.004	0.0852	0.05016	0.04274	0.06961	0.05454	0.03876	0.00761	0.02208	0.02373	0.00979	0.00579	0.00133	0.000325	-0.000975	-0.000725				0.004	0.1137	0.13566	0.17144	0.11301	0.12144	0.09636	0.13561	0.13917	0.10783	0.10849	0.11649	0.10873	0.11173	0.10183	0.10488				0.004	0.1218	0.15046	0.16444	0.11091	0.11954	0.12226	0.13221	0.13748	0.10523	0.08339
	0.004	0.0913	0.04786	0.04264	0.06311	0.05714	0.04656	0.01901	0.04297	0.02813	0.01199	0.00789	0.00162	0.00153	0.00112	0.00257				0.004	0.1128	0.12986	0.17784	0.11001	0.11974	0.09456	0.14401	0.15707	0.12023	0.10819	0.09149	0.08912	0.09582	0.09112	0.09928				0.004	0.1199	0.14736	0.15934	0.10871	0.12304	0.12006	0.15231	0.10627	0.09423	0.08979
	0.004	0.0945	0.04876	0.04244	0.08261	0.11094	0.12096	0.11071	0.07028	0.07702	0.10659	0.10379	0.11383	0.10863	0.11633	0.10018				0.004	0.117	0.13276	0.20554	0.11191	0.11534	0.10816	0.16401	0.11958	0.07293	0.08319	0.10229	0.10353	0.09323	0.08682	0.09657				0.004	0.1152	0.14546	0.18784	0.10691	0.12034	0.12546	0.13491	0.11628	0.09763	0.08699
	0.004	0.1028	0.05116	0.05005	0.09389	0.08088	0.05483	0.02179	0.07186	0.06415	0.01606	0.01096	0.00515	0.0007875	0.00235	0.00485				0.004	0.1199	0.13386	0.12825	0.12729	0.12908	0.13993	0.13949	0.21026	0.20425	0.12566	0.11226	0.11915	0.12439	0.12435	0.12655				0.004	0.1176	0.15856	0.12945	0.11969	0.15038	0.14823	0.15459	0.20346	0.12915	0.12206
	0.004	0.099	0.05226	0.05065	0.07369	0.06358	0.06063	0.01949	0.02456	0.02115	0.00716	0.00586	0.00155	0.0009875	0.00085	0.00015				0.004	0.1153	0.12686	0.12125	0.11869	0.12607	0.11633	0.14469	0.16216	0.13115	0.11546	0.11216	0.12545	0.11489	0.11235	0.10565				0.004	0.1042	0.15316	0.13285	0.11969	0.14088	0.13793	0.13049	0.13306	0.12835	0.09416
	0.004	0.0864	0.05246	0.04955	0.06199	0.05448	0.05793	0.01259	0.02026	0.01985	0.00516	0.00136	-0.00025	-0.0004125	-0.00035	5e-05				0.004	0.1163	0.13316	0.12655	0.11669	0.12068	0.09903	0.14139	0.17426	0.14405	0.12506	0.11406	0.10895	0.10829	0.10965	0.10555				0.004	0.1126	0.16156	0.12975	0.12149	0.13287	0.12953	0.11459	0.12646	0.09595	0.09426
	0.004	0.0847	0.04996	0.04815	0.06689	0.05008	0.04703	0.02509	0.03296	0.01955	0.00536	0.01056	0.01045	0.00989	0.01605	0.01955				0.004	0.1198	0.12886	0.12175	0.11409	0.12478	0.11063	0.13489	0.17526	0.15055	0.12736	0.11166	0.11275	0.11229	0.11495	0.11265				0.004	0.1162	0.14646	0.13285	0.12229	0.13248	0.12953	0.11629	0.16496	0.12355	0.11206
	0.004	0.0806	0.04726	0.04785	0.05859	0.05128	0.03733	0.00989	0.01836	0.01875	0.01886	0.02746	0.03225	0.05939	0.09965	0.10265				0.004	0.1201	0.13046	0.12075	0.11439	0.11858	0.10463	0.15159	0.18166	0.13845	0.12326	0.11806	0.10525	0.10399	0.10575	0.10135				0.004	0.1145	0.15716	0.13925	0.11999	0.13437	0.12903	0.11659	0.13256	0.10155	0.08846
	0.004	0.0843	0.04986	0.05095	0.06949	0.05898	0.05293	0.01159	0.02326	0.02155	0.00476	0.0002625	-0.00025	0.0001875	-0.00045	5e-05				0.004	0.1157	0.12526	0.11715	0.11639	0.12358	0.10853	0.13099	0.15426	0.13055	0.11906	0.12396	0.12325	0.11779	0.12365	0.11295				0.004	0.1125	0.14306	0.12865	0.12109	0.13287	0.12903	0.11309	0.11586	0.10285	0.08396
	0.004	0.0937	0.04946	0.04885	0.06549	0.05978	0.06243	0.02229	0.04506	0.04065	0.01216	0.00656	0.00575	0.00569	0.01025	0.01225				0.004	0.1213	0.12366	0.11605	0.11519	0.12458	0.11143	0.14289	0.18026	0.16425	0.09716	0.09196	0.10775	0.09069	0.09405	0.09875				0.004	0.1087	0.15356	0.12035	0.11509	0.13508	0.13193	0.11569	0.15106	0.09875	0.09536
	0.004	0.0984	0.04786	0.05255	0.09169	0.12467	0.13963	0.11239	0.11336	0.09685	0.06916	0.08776	0.11075	0.08049	0.09815	0.08015				0.004	0.1176	0.12396	0.11815	0.12009	0.12388	0.13533	0.13529	0.16586	0.11055	0.09056	0.09696	0.10845	0.11579	0.10395	0.11045				0.004	0.1115	0.14436	0.11525	0.11549	0.14318	0.14173	0.13509	0.18096	0.13855	0.10706
				0.05089	0.10415	0.0787	0.0569	0.01624	0.05444	0.05387	0.02509	0.02792	0.01642	0.00394	0.00144	0.00445							0.18789	0.14365	0.1452	0.139	0.13864	0.25114	0.22787	0.15029	0.14243	0.11943	0.14594	0.13004	0.12495							0.15999	0.13815	0.1644	0.1589	0.14774	0.12704	0.12587	0.11409
				0.05069	0.08645	0.074	0.0622	0.02214	0.03764	0.04297	0.01689	0.01323	0.00522	0.0002375	-0.0003625	-0.00095							0.17179	0.13465	0.1351	0.1165	0.13324	0.19334	0.17808	0.14459	0.13942	0.11853	0.13844	0.12584	0.12095							0.15359	0.13635	0.1568	0.153	0.14664	0.12544	0.14518	0.12459
				0.05089	0.07025	0.054	0.0364	0.00664	0.01374	0.01087	0.00749	0.00573	0.00103	0.0003375	-0.0009625	-0.00115							0.17349	0.12915	0.1352	0.1096	0.16104	0.17644	0.17408	0.13719	0.13192	0.11023	0.12554	0.11914	0.11345							0.15039	0.13435	0.149	0.1434	0.12934	0.10184	0.11787	0.10459
				0.05109	0.07185	0.055	0.0509	0.04234	0.03984	0.03127	0.03219	0.05022	0.01043	0.00774	0.00774	0.00835							0.16009	0.12665	0.1405	0.1131	0.14024	0.17454	0.15618	0.13349	0.12612	0.11422	0.13474	0.12444	0.12125							0.15209	0.13555	0.1503	0.1424	0.13314	0.13294	0.10598	0.12589
				0.05039	0.07115	0.054	0.0368	0.01064	0.02444	0.02237	0.00889	0.00293	-0.000575	3.75e-05	-0.0003625	-0.00185							0.17009	0.13195	0.1363	0.1094	0.13564	0.17694	0.13828	0.10459	0.09993	0.10842	0.12294	0.11714	0.11525							0.15769	0.13795	0.1474	0.1379	0.12584	0.10104	0.10208	0.10609
				0.05119	0.08095	0.0658	0.0459	0.01064	0.02734	0.03798	0.02249	0.02303	0.00962	0.05374	0.04734	0.03205							0.16839	0.14555	0.1342	0.1137	0.14404	0.16064	0.15277	0.13039	0.12643	0.11653	0.14014	0.12224	0.11525							0.15949	0.13625	0.1458	0.1429	0.12514	0.10834	0.11768	0.10339
				0.05059	0.08185	0.078	0.0653	0.02874	0.05364	0.04598	0.01449	0.00923	0.00462	0.01224	0.01384	0.01985							0.18709	0.13175	0.1377	0.1255	0.14954	0.18804	0.17627	0.11529	0.12043	0.11313	0.14424	0.12714	0.11435							0.15569	0.12835	0.1517	0.1481	0.15264	0.13284	0.14877	0.11819
				0.05219	0.10905	0.148	0.1442	0.12814	0.07844	0.07128	0.09509	0.09842	0.06352	0.09804	0.09444	0.09205							0.17459	0.13505	0.1413	0.1423	0.19814	0.21004	0.17418	0.10469	0.11073	0.11483	0.15514	0.12974	0.12005							0.18099	0.13925	0.1564	0.156	0.14384	0.17624	0.14178	0.10499
				0.05022	0.08659	0.07579	0.06235	0.01812	0.04389	0.04702	0.01783	0.00811	0.00178	0.0006375	0.00285	-1.25e-05							0.14852	0.11859	0.12579	0.11385	0.18873	0.20599	0.19073	0.12043	0.10731	0.10368	0.12424	0.09095	0.09209							0.13483	0.11199	0.13999	0.14465	0.15463	0.18249	0.18603	0.09292
				0.04883	0.07759	0.06629	0.05175	0.01333	0.02099	0.03143	0.01503	0.00711	0.000775	-0.0007625	0.00025	0.0001875							0.13062	0.11699	0.12179	0.10645	0.16992	0.17689	0.17222	0.12373	0.11961	0.12787	0.13214	0.11125	0.11369							0.13492	0.11529	0.13719	0.13705	0.13223	0.27819	0.14522	0.12682
				0.04942	0.06719	0.05629	0.05595	0.00942	0.03249	0.04052	0.01513	0.00711	0.00128	0.0004375	0.00075	0.00299							0.13273	0.11879	0.12029	0.09605	0.15923	0.15969	0.15912	0.12123	0.11531	0.11668	0.14584	0.10565	0.10009							0.12923	0.11569	0.13519	0.13495	0.12762	0.19129	0.11393	0.11793
				0.04713	0.07229	0.05839	0.05665	0.04002	0.03229	0.01702	0.00352	0.00181	0.00157	0.0004375	0.00295	0.00169							0.13012	0.11769	0.12949	0.11065	0.16112	0.14769	0.14743	0.12483	0.13111	0.11608	0.13174	0.10725	0.11179							0.13742	0.12429	0.13559	0.14025	0.12843	0.12579	0.12442	0.12373
				0.04863	0.06949	0.05789	0.04785	0.01023	0.02229	0.05382	0.06162	0.02411	0.00737	0.00774	0.01985	0.02309							0.13503	0.11799	0.12629	0.10305	0.13012	0.15509	0.14952	0.13162	0.10581	0.10278	0.13024	0.10595	0.11409							0.13153	0.12349	0.14149	0.14085	0.13262	0.14199	0.11153	0.11373
				0.05083	0.07299	0.06299	0.04225	0.00833	0.01749	0.02672	0.00953	0.00241	-0.000325	3.75e-05	0.00105	0.0003875							0.13173	0.11989	0.13089	0.11015	0.12423	0.13719	0.11793	0.10013	0.12011	0.12668	0.13964	0.09055	0.08659							0.13483	0.11789	0.13999	0.14335	0.14322	0.29969	0.13473	0.12442
				0.04822	0.07279	0.06519	0.05505	0.01542	0.04359	0.04013	0.01582	0.00721	0.00277	0.00314	0.00835	0.01269							0.14783	0.12249	0.13019	0.11205	0.14222	0.14769	0.13922	0.12152	0.12591	0.11358	0.13794	0.10855	0.11839							0.13533	0.11339	0.14299	0.13705	0.14443	0.22929	0.09423	0.10673
				0.05003	0.08949	0.12289	0.13615	0.11373	0.08499	0.10703	0.12423	0.09971	0.10488	0.13174	0.09885	0.09899							0.13592	0.12559	0.12619	0.11425	0.15163	0.12879	0.13613	0.11843	0.12031	0.12208	0.13734	0.11065	0.11769							0.13583	0.11719	0.14559	0.14765	0.13833	0.17519	0.09663	0.09212
				0.05106	0.09099	0.08637	0.0663	0.021	0.08893	0.10303	0.05962	0.0369	0.01586	0.01069	0.01063	0.01374							0.16066	0.12759	0.13878	0.1357	0.1794	0.21912	0.14183	0.11733	0.114	0.12606	0.13289	0.14843	0.13814							0.12216	0.11899	0.15848	0.1539	0.1604	0.15503	0.11903	0.13192
				0.05076	0.08059	0.08117	0.0625	0.0328	0.04663	0.03993	0.01372	0.0086	0.01116	0.04379	0.02543	0.01444							0.14726	0.12479	0.12908	0.1156	0.1526	0.19953	0.15903	0.13733	0.1376	0.11216	0.13429	0.14243	0.12394							0.12506	0.11809	0.15248	0.1491	0.1421	0.13023	0.11363	0.12803
				0.04996	0.06759	0.05767	0.0429	0.0114	0.03083	0.03832	0.01563	0.0073	0.0005625	0.00119	0.000225	0.0001375							0.14836	0.12359	0.12968	0.1054	0.1422	0.17022	0.13972	0.13423	0.1329	0.11146	0.13059	0.12423	0.11134							0.12636	0.11849	0.15348	0.1412	0.1409	0.14033	0.12333	0.12623
				0.04926	0.07069	0.05858	0.0566	0.0521	0.03843	0.02863	0.00603	0.0121	0.00706	0.00209	0.00133	0.00414							0.14216	0.12349	0.13298	0.1167	0.1362	0.16742	0.13753	0.12483	0.1275	0.11966	0.12479	0.13423	0.12554							0.14666	0.12409	0.15348	0.144	0.1329	0.10883	0.11823	0.11053
				0.04976	0.06859	0.06028	0.039	0.0122	0.02313	0.02332	0.01112	0.0158	0.00736	0.00569	0.00323	0.00344							0.13826	0.12099	0.12958	0.1115	0.1481	0.14353	0.10162	0.09753	0.0997	0.10086	0.12159	0.13212	0.11914							0.12326	0.12789	0.15157	0.1387	0.1418	0.11203	0.11182	0.12993
				0.05116	0.07319	0.06348	0.0421	0.0074	0.01232	0.01133	0.00483	0.0067	0.00426	0.00129	0.000325	0.00394							0.15546	0.12639	0.12498	0.1012	0.1491	0.17003	0.12163	0.11613	0.1102	0.10226	0.10139	0.12562	0.11914							0.13976	0.12469	0.15168	0.1435	0.1384	0.13683	0.11923	0.10223
				0.05036	0.07659	0.07128	0.0599	0.0188	0.02973	0.03043	0.01353	0.0078	0.00816	0.00739	0.00843	0.00834							0.14066	0.12079	0.13728	0.1199	0.1257	0.15803	0.11023	0.11603	0.1337	0.12606	0.15149	0.15293	0.11834							0.11686	0.12359	0.15338	0.1466	0.1404	0.14222	0.12093	0.14003
				0.05126	0.09929	0.13267	0.139	0.1164	0.10193	0.11013	0.09963	0.0804	0.08586	0.10589	0.09363	0.09744							0.14936	0.12849	0.13498	0.1222	0.1504	0.19103	0.11483	0.09632	0.1036	0.10566	0.10439	0.12392	0.10264							0.12696	0.12319	0.15628	0.1576	0.163	0.23033	0.12043	0.12363
				0.04764	0.07551	0.06144	0.04986	0.01031	0.01678	0.01663	0.00909	0.00389	0.000825	0.000325	0.00273	0.00198							0.19894	0.10931	0.12404	0.11376	0.17561	0.14727	0.11282	0.10479	0.08659	0.08822	0.09832	0.09463	0.09947							0.17974	0.10961	0.13044	0.13056	0.15791	0.11298	0.10792	0.09529
				0.05134	0.07911	0.06154	0.05726	0.02201	0.03458	0.02803	0.01179	0.00979	0.00453	0.00143	0.000625	0.00178							0.18794	0.10981	0.12344	0.10046	0.12211	0.14827	0.12123	0.12649	0.11279	0.09302	0.09402	0.09473	0.09667							0.18744	0.11471	0.12904	0.12436	0.14411	0.12798	0.11963	0.09469
				0.04324	0.06521	0.06004	0.04396	0.01051	0.03078	0.02892	0.01239	0.00599	0.000625	0.000325	0.000425	0.000475							0.15324	0.10851	0.12634	0.10426	0.12441	0.13528	0.09723	0.10229	0.11229	0.10153	0.11033	0.10723	0.10658							0.19264	0.12371	0.12844	0.12126	0.13361	0.11798	0.11303	0.08219
				0.04204	0.06851	0.07754	0.09126	0.07751	0.02148	0.03163	0.02179	0.13529	0.11413	0.13433	0.13003	0.12098							0.15034	0.10791	0.12124	0.10186	0.13821	0.13548	0.11243	0.12519	0.10829	0.09152	0.09202	0.09492	0.09788							0.19754	0.11611	0.12844	0.12306	0.13111	0.14438	0.11303	0.08419
				0.04554	0.07451	0.06434	0.04936	0.01881	0.03968	0.05303	0.07449	0.06369	0.01002	0.000825	-0.000475	-0.000525							0.17334	0.11011	0.12054	0.10186	0.13341	0.14858	0.09242	0.10189	0.11779	0.10003	0.08582	0.09592	0.09617							0.20324	0.11501	0.12924	0.12066	0.12551	0.12707	0.10003	0.08209
				0.04034	0.06881	0.04674	0.03376	0.00681	0.02328	0.02023	0.00509	0.0004875	-0.000575	-0.000175	-0.000575	-0.000525							0.17704	0.10871	0.12024	0.10266	0.12881	0.14627	0.11063	0.10649	0.11539	0.11033	0.09492	0.09742	0.09738							0.17404	0.11221	0.12744	0.11966	0.12321	0.11638	0.09473	0.10239
				0.04214	0.08521	0.10954	0.12266	0.09251	0.10568	0.11422	0.12109	0.11509	0.06872	0.09922	0.10063	0.09688							0.17494	0.11011	0.11984	0.10356	0.12441	0.13917	0.10273	0.09719	0.10439	0.09602	0.07692	0.08232	0.08328							0.18354	0.11101	0.12884	0.11656	0.14681	0.12578	0.09642	0.09979
				0.04274	0.07661	0.04984	0.03456	0.00781	0.02517	0.06202	0.07459	0.07209	0.02753	0.01503	0.00273	0.00128							0.21444	0.10671	0.11774	0.11356	0.15871	0.16267	0.11403	0.11079	0.10269	0.08833	0.08733	0.09323	0.09398							0.19094	0.10851	0.12124	0.12196	0.14341	0.10758	0.10743	0.09199
				0.05305	0.09099	0.07627	0.06513	0.01579	0.04396	0.07565	0.04396	0.03576	0.00715	0.01259	0.02005	0.02185							0.13165	0.12459	0.12998	0.14203	0.17169	0.22426	0.18305	0.12486	0.11516	0.11895	0.12209	0.11925	0.11745							0.13425	0.11969	0.14377	0.15173	0.14029	0.16216	0.10855	0.10996
				0.05685	0.08029	0.06928	0.06143	0.02929	0.04266	0.04495	0.01526	0.00536	-5e-05	-0.0009125	-0.00025	-0.00035							0.13095	0.11699	0.12868	0.11303	0.14289	0.16356	0.13575	0.12466	0.12426	0.12205	0.11299	0.10865	0.11155							0.13885	0.12189	0.13828	0.14233	0.12979	0.12966	0.14245	0.11276
				0.04985	0.06569	0.05658	0.06703	0.01779	0.01896	0.02425	0.00926	0.00566	0.00245	0.00149	0.00125	0.00125							0.12615	0.11449	0.12637	0.10693	0.12799	0.13516	0.12375	0.12036	0.12416	0.11425	0.10929	0.10715	0.10985							0.13385	0.12569	0.13847	0.13483	0.11659	0.14546	0.12455	0.10336
				0.04905	0.07039	0.07877	0.08993	0.08719	0.03926	0.03285	0.05586	0.08516	0.02675	0.08649	0.10145	0.09405							0.12965	0.11629	0.12488	0.10623	0.11399	0.12256	0.12455	0.11736	0.09116	0.10375	0.10979	0.10705	0.10825							0.13255	0.12129	0.13508	0.13563	0.11869	0.15136	0.12835	0.08916
				0.05175	0.07679	0.06267	0.04673	0.00839	0.01076	0.00525	6.25e-05	-0.0004375	-5e-05	-0.0002125	-0.00105	-0.00035							0.12565	0.11469	0.12648	0.10913	0.13519	0.14146	0.14195	0.11536	0.10556	0.10755	0.10829	0.10575	0.10745							0.13325	0.12439	0.13437	0.13303	0.12249	0.11996	0.12385	0.10366
				0.04965	0.06229	0.04738	0.03693	0.00759	0.01756	0.02265	0.00586	0.00146	-0.00025	-1.25e-05	-0.00075	-0.00045							0.13445	0.11289	0.12398	0.10983	0.13329	0.14526	0.12135	0.10696	0.11966	0.12005	0.11499	0.11185	0.11325							0.13085	0.12259	0.13337	0.12613	0.12209	0.14666	0.11025	0.09666
				0.04935	0.09059	0.11828	0.12813	0.10109	0.08286	0.11235	0.11746	0.10776	0.08615	0.09829	0.11055	0.09855							0.11595	0.11299	0.12748	0.10663	0.12859	0.13306	0.10655	0.10526	0.11596	0.10555	0.10509	0.10395	0.10465							0.12755	0.11599	0.13628	0.12913	0.12099	0.15876	0.12255	0.10916
				0.05015	0.07709	0.07018	0.06413	0.01139	0.02306	0.02925	0.00596	0.00136	0.00155	0.00269	0.00275	0.00375							0.11485	0.11599	0.12048	0.11473	0.13789	0.19636	0.15385	0.11836	0.11356	0.10995	0.10889	0.10835	0.10795							0.11995	0.11779	0.14397	0.13723	0.13859	0.25046	0.12925	0.10726
				0.05329	0.08995	0.0756	0.0592	0.01364	0.03144	0.08178	0.06719	0.04512	0.03033	0.04964	0.03384	0.01945							0.16499	0.14095	0.1402	0.1522	0.18534	0.20044	0.18798	0.13299	0.13692	0.13803	0.15684	0.13024	0.12185							0.14829	0.14235	0.1582	0.1563	0.15144	0.14914	0.13708	0.11129
				0.05689	0.08765	0.0775	0.0749	0.05844	0.05794	0.04578	0.01379	0.00453	2.5e-05	-6.25e-05	-0.0004625	-0.00175							0.15719	0.13575	0.1353	0.1267	0.16724	0.17094	0.19098	0.13739	0.12983	0.11823	0.14004	0.12804	0.12035							0.14029	0.13485	0.153	0.1491	0.13894	0.12464	0.14408	0.09319
				0.05089	0.07575	0.0618	0.0383	0.00944	0.02524	0.02587	0.00959	0.00983	0.05142	0.09124	0.07664	0.08895							0.15849	0.13015	0.1375	0.1153	0.14164	0.15684	0.13847	0.11519	0.12113	0.12923	0.12184	0.11074	0.10765							0.14299	0.13735	0.1518	0.1389	0.12844	0.11404	0.11008	0.12179
				0.04999	0.07445	0.087	0.0917	0.08344	0.09184	0.07107	0.02949	0.04482	0.10043	0.10874	0.11754	0.11855							0.15249	0.12755	0.1331	0.1061	0.13954	0.15484	0.13917	0.11729	0.12073	0.10683	0.12124	0.11294	0.11185							0.14289	0.13425	0.1505	0.1394	0.12924	0.11444	0.12488	0.12089
				0.05259	0.07875	0.0741	0.0449	0.00864	0.01394	0.01198	0.01799	0.02143	0.01112	0.00504	0.01004	0.01895							0.16129	0.12775	0.1331	0.1058	0.14344	0.14114	0.10378	0.09899	0.11213	0.10443	0.11804	0.11314	0.10115							0.14559	0.14325	0.1488	0.1373	0.12684	0.12794	0.13678	0.09959
				0.05089	0.06725	0.0518	0.0329	0.00594	0.02004	0.03097	0.01649	0.01303	0.00713	0.0007375	-6.25e-05	-0.00035							0.16039	0.12685	0.1353	0.1134	0.14174	0.15054	0.11018	0.08049	0.09573	0.11472	0.15204	0.12104	0.11725							0.16149	0.13495	0.1477	0.1388	0.13554	0.12614	0.13278	0.11599
				0.04899	0.09955	0.1416	0.1442	0.10184	0.10124	0.10627	0.13479	0.09723	0.06853	0.11654	0.11364	0.11005							0.16919	0.13435	0.135	0.1168	0.14454	0.17494	0.15937	0.09899	0.11093	0.10543	0.13344	0.11764	0.10995							0.15289	0.13325	0.1524	0.1431	0.14594	0.12004	0.11248	0.11539
				0.04929	0.08265	0.1149	0.1478	0.10384	0.10184	0.11758	0.05469	0.12492	0.06742	0.13084	0.12124	0.10305							0.17529	0.13045	0.1305	0.1286	0.15934	0.17494	0.18248	0.11049	0.11453	0.10643	0.15114	0.12924	0.11775							0.14919	0.13915	0.1573	0.1523	0.15564	0.12154	0.14577	0.10419
				0.05083	0.08249	0.07179	0.05045	0.01673	0.03739	0.04732	0.01743	0.00911	0.00338	0.00414	0.01665	0.02149							0.14322	0.11829	0.12879	0.12495	0.18013	0.18419	0.16233	0.11093	0.09791	0.11248	0.17594	0.13345	0.13529							0.14873	0.11619	0.14149	0.14455	0.15263	0.14259	0.17122	0.10753
				0.05393	0.07879	0.06359	0.06155	0.04942	0.04269	0.03083	0.01323	0.00691	0.00107	0.0006375	0.00175	0.0007875							0.12473	0.12059	0.13039	0.11195	0.15643	0.16549	0.16792	0.13492	0.11721	0.12557	0.13204	0.10905	0.09519							0.14022	0.11859	0.14259	0.14205	0.12943	0.12499	0.13453	0.12113
				0.04802	0.06989	0.06049	0.04815	0.02183	0.05289	0.03863	0.02003	0.02031	0.01588	0.00544	0.00325	0.00569							0.13162	0.12039	0.12859	0.11335	0.14722	0.15079	0.14372	0.12873	0.12061	0.10258	0.13444	0.10385	0.11239							0.12953	0.12119	0.14299	0.13795	0.14973	0.15679	0.10683	0.12693
				0.04843	0.07089	0.08029	0.09125	0.07523	0.01829	0.01353	0.00313	0.00241	0.00747	0.07194	0.11455	0.11829							0.12803	0.11919	0.13199	0.10905	0.14993	0.14459	0.13223	0.11483	0.11741	0.12537	0.14294	0.10765	0.10489							0.13323	0.12489	0.14359	0.14105	0.13373	0.21209	0.20142	0.11933
				0.05142	0.07489	0.07619	0.05275	0.01603	0.03069	0.03202	0.03852	0.05211	0.01188	0.00144	-0.00095	-1.25e-05							0.13212	0.11729	0.12719	0.11075	0.12823	0.12379	0.14083	0.11433	0.10551	0.11908	0.12424	0.11195	0.11089							0.13362	0.12819	0.13989	0.14045	0.13223	0.17069	0.14802	0.12152
				0.05022	0.06379	0.05329	0.03885	0.01372	0.02879	0.02662	0.01053	0.00351	0.000175	0.0001375	0.00025	0.0008875							0.12323	0.12009	0.13259	0.11345	0.13403	0.14009	0.14053	0.09953	0.10011	0.09907	0.10854	0.09795	0.10869							0.13833	0.12209	0.14199	0.14095	0.13183	0.15339	0.12732	0.11723
				0.04763	0.09009	0.12149	0.12885	0.08182	0.08529	0.11873	0.08933	0.09211	0.09458	0.08884	0.09635	0.11599							0.13592	0.12219	0.13039	0.11395	0.14263	0.12379	0.11593	0.08693	0.10851	0.12168	0.12074	0.11105	0.11199							0.13353	0.11449	0.14429	0.14325	0.13153	0.11139	0.13792	0.10143
				0.04772	0.07879	0.06549	0.05005	0.01253	0.01999	0.02913	0.01283	0.01991	0.00728	0.00214	0.00175	0.00189							0.13513	0.12639	0.12079	0.11135	0.15113	0.12189	0.14022	0.12353	0.10921	0.10608	0.14124	0.11385	0.11859							0.14033	0.12059	0.14819	0.14365	0.15912	0.12139	0.11232	0.12063
				0.05386	0.08499	0.07218	0.0541	0.0136	0.06642	0.04122	0.01303	0.015	0.01116	0.03329	0.08593	0.09574							0.12126	0.12189	0.13548	0.1378	0.1731	0.22883	0.15243	0.11393	0.1108	0.11866	0.13189	0.12233	0.11804							0.12546	0.11999	0.15857	0.1596	0.1688	0.19403	0.11973	0.12102
				0.05796	0.08299	0.07867	0.0751	0.0533	0.06542	0.04913	0.01642	0.0082	0.00216	0.00219	0.00453	0.00614							0.11536	0.12399	0.12828	0.1152	0.1474	0.17883	0.13922	0.13623	0.1219	0.12146	0.15809	0.15232	0.13074							0.12056	0.12319	0.15157	0.154	0.1434	0.19253	0.10913	0.12003
				0.05166	0.07099	0.06578	0.0493	0.0213	0.04752	0.04312	0.01453	0.0056	0.0006625	0.0007875	0.000525	0.0001375							0.12106	0.12269	0.13087	0.1123	0.1432	0.16733	0.11393	0.11773	0.1042	0.10126	0.12049	0.12023	0.11614							0.12656	0.12119	0.14938	0.145	0.1483	0.22953	0.11883	0.12323
				0.05096	0.07169	0.08597	0.0947	0.1121	0.03492	0.06302	0.04323	0.0865	0.10836	0.10299	0.08822	0.06374							0.13126	0.12129	0.12648	0.1098	0.1459	0.15132	0.11453	0.11263	0.0979	0.10046	0.10609	0.13253	0.12074							0.12546	0.12609	0.15207	0.1481	0.1422	0.14873	0.13423	0.13283
				0.05166	0.08109	0.07698	0.0523	0.0143	0.01762	0.01623	0.01613	0.0223	0.01136	0.00349	-0.000175	-0.0004625							0.12366	0.12109	0.12848	0.1119	0.1196	0.16492	0.13003	0.11333	0.1329	0.12696	0.13359	0.13292	0.11634							0.12956	0.12619	0.15018	0.1475	0.1593	0.16483	0.13822	0.13233
				0.05316	0.06379	0.05568	0.0406	0.0097	0.02923	0.02612	0.00882	0.0041	6.25e-05	0.0005875	2.5e-05	-0.0007625							0.13366	0.12449	0.13287	0.1126	0.139	0.15273	0.11472	0.11263	0.1278	0.13176	0.12709	0.12483	0.11714							0.12006	0.12569	0.15168	0.147	0.1496	0.13603	0.10693	0.11693
				0.05016	0.09639	0.12807	0.139	0.117	0.10063	0.08073	0.06243	0.1195	0.09666	0.11049	0.12693	0.08864							0.12816	0.12589	0.13098	0.112	0.1261	0.14823	0.09953	0.09842	0.1128	0.12846	0.14609	0.14773	0.12164							0.12566	0.12779	0.15248	0.1527	0.1462	0.13863	0.13642	0.12423
				0.05116	0.07879	0.06857	0.0908	0.018	0.03213	0.06313	0.06243	0.0389	0.00776	0.01529	0.02363	0.01534							0.13126	0.12709	0.12737	0.1084	0.1551	0.19162	0.13733	0.13553	0.128	0.12246	0.12879	0.16383	0.13074							0.12196	0.12719	0.15418	0.1578	0.1774	0.16842	0.12723	0.12853
[truncated: 5 more columns]

## Sheet: Figure 2c,d & Sup. Figure 4c,d 
Treatment group		CO (AMP)
Transfer		t1	t2	t3	t4	t5	t6	t7	t8	t9	t10	t11	t12	t13	t14	t15			Number of living replicates
Dead replicates		0	0	0	0	0	0	3	79	79	80	80	80	80	80	80			Time point	t1	t2	t3	t4	t5	t6	t7	t8	t9	t10	t11	t12	t13	t14	t15
Living replicates		80	80	80	80	80	80	77	1	1	0	0	0	0	0	0			CO (AMP)	80	80	80	80	80	80	77	1	1	0	0	0	0	0	0
																			CO (CHLOR)	80	80	80	80	80	80	80	51	50	50	50	50	50	50	50
Treatment group		CO (CHLOR)																	CO (KANA)	80	80	80	80	80	60	0	0	0	0	0	0	0	0	0
Transfer		t1	t2	t3	t4	t5	t6	t7	t8	t9	t10	t11	t12	t13	t14	t15			CO (TETRA)	80	80	80	80	80	80	80	80	79	67	48	39	34	33	33
Dead replicates		0	0	0	0	0	0	0	29	30	30	30	30	30	30	30			TRP (AMP)	80	80	80	80	80	80	80	80	80	80	80	80	80	80	78
Living replicates		80	80	80	80	80	80	80	51	50	50	50	50	50	50	50			TRP (CHLOR)	80	80	80	80	80	80	80	80	80	80	80	80	80	80	80
																			TRP (KANA)	80	80	80	80	80	80	78	62	59	57	54	52	49	49	49
Treatment group		CO (KANA)																	TRP (TETRA)	80	80	80	80	80	80	80	80	80	80	80	80	80	80	80
Transfer		t1	t2	t3	t4	t5	t6	t7	t8	t9	t10	t11	t12	t13	t14	t15			TYR (AMP)	80	80	80	80	80	80	3	3	3	2	2	2	2	2	2
Dead replicates		0	0	0	0	0	20	80	80	80	80	80	80	80	80	80			TYR (CHLOR)	80	80	80	80	80	80	80	80	80	80	80	80	80	80	80
Living replicates		80	80	80	80	80	60	0	0	0	0	0	0	0	0	0			TYR (KANA)	80	80	80	80	80	80	68	54	51	49	47	43	42	42	42
																			TYR (TETRA)	80	80	80	80	80	80	80	80	80	80	80	80	80	80	80
Treatment group		CO (TETRA)
Transfer		t1	t2	t3	t4	t5	t6	t7	t8	t9	t10	t11	t12	t13	t14	t15
Dead replicates		0	0	0	0	0	0	0	0	1	13	32	41	46	47	47
Living replicates		80	80	80	80	80	80	80	80	79	67	48	39	34	33	33			Percentage of living replicates
																			Time point	t1	t2	t3	t4	t5	t6	t7	t8	t9	t10	t11	t12	t13	t14	t15
																			CO (AMP)	100	100	100	100	100	100	96.25	1.25	1.25	0	0	0	0	0	0
																			CO (CHLOR)	100	100	100	100	100	100	100	63.75	62.5	62.5	62.5	62.5	62.5	62.5	62.5
Treatment group		TRP (AMP)																	CO (KANA)	100	100	100	100	100	75	0	0	0	0	0	0	0	0	0
Transfer		t1	t2	t3	t4	t5	t6	t7	t8	t9	t10	t11	t12	t13	t14	t15			CO (TETRA)	100	100	100	100	100	100	100	100	98.75	83.75	60	48.75	42.5	41.25	41.25
Dead replicates		0	0	0	0	0	0	0	0	0	0	0	0	0	0	2			TRP (AMP)	100	100	100	100	100	100	100	100	100	100	100	100	100	100	97.5
Living replicates		80	80	80	80	80	80	80	80	80	80	80	80	80	80	78			TRP (CHLOR)	100	100	100	100	100	100	100	100	100	100	100	100	100	100	100
																			TRP (KANA)	100	100	100	100	100	100	97.5	77.5	73.75	71.25	67.5	65	61.25	61.25	61.25
Treatment group		TRP (CHLOR)																	TRP (TETRA)	100	100	100	100	100	100	100	100	100	100	100	100	100	100	100
Transfer		t1	t2	t3	t4	t5	t6	t7	t8	t9	t10	t11	t12	t13	t14	t15			TYR (AMP)	100	100	100	100	100	100	3.75	3.75	3.75	2.5	2.5	2.5	2.5	2.5	2.5
Dead replicates		0	0	0	0	0	0	0	0	0	0	0	0	0	0	0			TYR (CHLOR)	100	100	100	100	100	100	100	100	100	100	100	100	100	100	100
Living replicates		80	80	80	80	80	80	80	80	80	80	80	80	80	80	80			TYR (KANA)	100	100	100	100	100	100	85	67.5	63.75	61.25	58.75	53.75	52.5	52.5	52.5
																			TYR (TETRA)	100	100	100	100	100	100	100	100	100	100	100	100	100	100	100
Treatment group		TRP (KANA)
Transfer		t1	t2	t3	t4	t5	t6	t7	t8	t9	t10	t11	t12	t13	t14	t15
Dead replicates		0	0	0	0	0	0	2	18	21	23	26	28	31	31	31
Living replicates		80	80	80	80	80	80	78	62	59	57	54	52	49	49	49
Treatment group		TRP (TETRA)
Transfer		t1	t2	t3	t4	t5	t6	t7	t8	t9	t10	t11	t12	t13	t14	t15
Dead replicates		0	0	0	0	0	0	0	0	0	0	0	0	0	0	0
Living replicates		80	80	80	80	80	80	80	80	80	80	80	80	80	80	80
Treatment group		TYR (AMP)
Transfer		t1	t2	t3	t4	t5	t6	t7	t8	t9	t10	t11	t12	t13	t14	t15
Dead replicates		0	0	0	0	0	0	77	77	77	78	78	78	78	78	78
Living replicates		80	80	80	80	80	80	3	3	3	2	2	2	2	2	2
Treatment group		TYR (CHLOR)
Transfer		t1	t2	t3	t4	t5	t6	t7	t8	t9	t10	t11	t12	t13	t14	t15
Dead replicates		0	0	0	0	0	0	0	0	0	0	0	0	0	0	0
Living replicates		80	80	80	80	80	80	80	80	80	80	80	80	80	80	80
Treatment group		TYR (KANA)
Transfer		t1	t2	t3	t4	t5	t6	t7	t8	t9	t10	t11	t12	t13	t14	t15
Dead replicates		0	0	0	0	0	0	12	26	29	31	33	37	38	38	38
Living replicates		80	80	80	80	80	80	68	54	51	49	47	43	42	42	42
Treatment group		TYR (TETRA)
Transfer		t1	t2	t3	t4	t5	t6	t7	t8	t9	t10	t11	t12	t13	t14	t15
Dead replicates		0	0	0	0	0	0	0	0	0	0	0	0	0	0	0
Living replicates		80	80	80	80	80	80	80	80	80	80	80	80	80	80	80

## Sheet: Figure 3a
Chlorapmhenicol treatment - OD600nm values						Chlorapmhenicol concentration 100% = 25µg/ml																												Ancestral level of chloramphenicol tolerance					Normalized resistance level of chloramphenicol treated evolved cultures
																																		(all raw data in Supplementary Fig. 3)					(Normalization by subtraction)
	coeolved CO (-AA)
	1	2	3	4	5	6	7	8	9	10	11	12	13	14	15	16	17	18	19	20	21	22	23	24	25	26	27	28		coeolved CO (-AA)						CO (-AA)					coeolved CO (-AA)
	0	0.75	1.5	2.25	3	3.75	4.5	5.25	6	6.75	7.5	8.25	9	9.75	10.5	11.25	12	12.75	13.5	14.25	15	15.75	16.5	17.25	18	18.75	19.5	20.25		MIC [%]	MIC [µg/ml]					MIC [µg/ml]					Normalized MIC [µg/ml]
1	0.067175	0.0693437	0.0522625	0.018475	0.0179813	0.0135875	0.0110813	0.0059625	0.00840625	0.00724375	0.00858125	0.006175	0.00539375	0.00446875	0.00523125	0.00655	0	0	0	0	0	0	0	0	0	0	0	0	1	525	131.25					11.5					120.125
2	0.038175	0.0837438	0.0555625	0.015375	0.0131813	0.0088875	0.00768125	0.0046625	0.00670625	0.00474375	0.00598125	0.004875	0.00339375	0.00506875	0.00303125	0.00385	0	0	0	0	0	0	0	0	0	0	0	0	2	375	93.75					10.5					82.625
3	0.046575	0.0696438	0.0823625	0.023575	0.0170812	0.0126875	0.0122813	0.0073625	0.00840625	0.00684375	0.00748125	0.007575	0.00579375	0.00576875	0.00633125	0.00455	0	0	0	0	0	0	0	0	0	0	0	0	3	525	131.25					11.5					120.125
4	0.077175	0.0657438	0.0661625	0.057575	0.0358813	0.0251875	0.0237813	0.0128625	0.0151062	0.0118438	0.0114813	0.009175	0.00959375	0.00866875	0.00883125	0.00785	0	0	0	0	0	0	0	0	0	0	0	0	4	825	206.25					10.5					195.125
5	0.046875	0.0816438	0.0904625	0.041275	0.0194812	0.0122875	0.0112812	0.0087625	0.00740625	0.00754375	0.00598125	0.005275	0.00599375	0.00666875	0.00523125	0.00505	0	0	0	0	0	0	0	0	0	0	0	0	5	525	131.25					10.5					120.125
6	0.076675	0.0772437	0.0897625	0.065075	0.0486813	0.0270875	0.0237813	0.0151625	0.0122063	0.0111437	0.00858125	0.007675	0.00759375	0.00816875	0.00673125	0.00625	0	0	0	0	0	0	0	0	0	0	0	0	6	750	187.5					10.5					176.375
7	0.063575	0.0760437	0.0595625	0.025075	0.0170812	0.0116875	0.0113813	0.0082625	0.00720625	0.00694375	0.00638125	0.005175	0.00619375	0.00586875	0.00513125	0.00465	0	0	0	0	0	0	0	0	0	0	0	0	7	525	131.25					12.5					120.125
8	0.046875	0.0643438	0.0762625	0.021975	0.0151813	0.0122875	0.0111813	0.0088625	0.00780625	0.00684375	0.00578125	0.007275	0.00499375	0.00616875	0.00483125	0.00405	0	0	0	0	0	0	0	0	0	0	0	0	8	525	131.25					11.5					120.125
																																			Mean	11.125
	coeolved CO (+AA)
	1	2	3	4	5	6	7	8	9	10	11	12	13	14	15	16	17	18	19	20	21	22	23	24	25	26	27	28		coeolved CO (+AA)						CO (+AA)					coeolved CO (+AA)
	0	0.75	1.5	2.25	3	3.75	4.5	5.25	6	6.75	7.5	8.25	9	9.75	10.5	11.25	12	12.75	13.5	14.25	15	15.75	16.5	17.25	18	18.75	19.5	20.25		MIC [%]	MIC [µg/ml]					MIC [µg/ml]					Normalized MIC [µg/ml]
1	0.095075	0.0560438	0.0579625	0.025975	0.00938125	0.0049875	0.00558125	0.0023625	0.00330625	0.00384375	0.00378125	0.003775	0.00539375	0.00276875	0.00483125	0.00325	0	0	0	0	0	0	0	0	0	0	0	0	1	300	75					16.5					61.375
2	0.100175	0.0851438	0.0287625	0.019075	0.0114813	0.0095875	0.00928125	0.0066625	0.00880625	0.00684375	0.00658125	0.006175	0.00429375	0.00686875	0.0140313	0.00645	0	0	0	0	0	0	0	0	0	0	0	0	2	375	93.75					13.5					80.125
3	0.098075	0.0876438	0.0276625	0.017375	0.0101812	0.0090875	0.00808125	0.0072625	0.00980625	0.00754375	0.00668125	0.008075	0.00449375	0.00796875	0.00513125	0.00455	0	0	0	0	0	0	0	0	0	0	0	0	3	375	93.75					13.5					80.125
4	0.109175	0.126744	0.0250625	0.021875	0.0120812	0.0072875	0.00748125	0.0063625	0.00670625	0.00594375	0.00528125	0.005575	0.00599375	0.00556875	0.00623125	0.00445	0	0	0	0	0	0	0	0	0	0	0	0	4	375	93.75					12.5					80.125
5	0.101175	0.0566437	0.0115625	0.010675	0.0106812	0.0124875	0.00498125	0.0054625	0.00590625	0.00604375	0.00558125	0.007375	0.00659375	0.00446875	0.00903125	0.00485	0	0	0	0	0	0	0	0	0	0	0	0	5	450	112.5					13.5					98.875
6	0.153275	0.123344	0.0428625	0.025275	0.0121812	0.0072875	0.00668125	0.0070625	0.00740625	0.00694375	0.00468125	0.006075	0.00489375	0.00716875	0.00583125	0.00595	0	0	0	0	0	0	0	0	0	0	0	0	6	375	93.75					11.5					80.125
7	0.093675	0.0891437	0.0961625	0.087275	0.0717813	0.0407875	0.0249812	0.0185625	0.0134062	0.0102437	0.00588125	0.008375	0.00559375	0.00886875	0.00573125	0.00645	0	0	0	0	0	0	0	0	0	0	0	0	7	750	187.5					16.5					173.875
8	0.091775	0.101344	0.128862	0.091675	0.0788812	0.0811875	0.0556813	0.0401625	0.0367063	0.0306438	0.0178813	0.022275	0.0130937	0.0207687	0.0118312	0.00875	0	0	0	0	0	0	0	0	0	0	0	0	8	1125	281.25					11.5					267.625
																																			Mean	13.625
	coeolved TRP (+AA)
	1	2	3	4	5	6	7	8	9	10	11	12	13	14	15	16	17	18	19	20	21	22	23	24	25	26	27	28		coeolved TRP (+AA)						TRP (+AA)					coeolved TRP (+AA)
	0	0.75	1.5	2.25	3	3.75	4.5	5.25	6	6.75	7.5	8.25	9	9.75	10.5	11.25	12	12.75	13.5	14.25	15	15.75	16.5	17.25	18	18.75	19.5	20.25		MIC [%]	MIC [µg/ml]					MIC [µg/ml]					Normalized MIC [µg/ml]
1	0.093375	0.0597437	0.0166625	0.012775	0.00728125	0.0073875	0.00858125	0.0076625	0.00760625	0.00614375	0.00598125	0.006675	0.00549375	0.00646875	0.00513125	0.00385	0	0	0	0	0	0	0	0	0	0	0	0	1	300	75					5.5					70
2	0.092675	0.0408437	0.0165625	0.010075	0.00588125	0.0068875	0.00648125	0.0067625	0.00630625	0.00514375	0.00548125	0.006175	0.00449375	0.00546875	0.00503125	0.00495	0	0	0	0	0	0	0	0	0	0	0	0	2	300	75					4.5					70
3	0.096575	0.0373438	0.0140625	0.007575	0.00578125	0.0081875	0.0179813	0.0053625	0.00580625	0.00424375	0.00498125	0.004375	0.00559375	0.00546875	0.00603125	0.00265	0	0	0	0	0	0	0	0	0	0	0	0	3	225	56.25					5.5					51.25
4	0.095075	0.0742437	0.0264625	0.013475	0.00808125	0.0071875	0.00818125	0.0072625	0.00710625	0.00584375	0.00678125	0.006075	0.00449375	0.00756875	0.00563125	0.00355	0	0	0	0	0	0	0	0	0	0	0	0	4	300	75					5.5					70
5	0.097075	0.0287437	0.0084625	0.006375	0.00488125	0.0049875	0.00548125	0.0054625	0.00440625	0.00564375	0.00608125	0.005075	0.00369375	0.00386875	0.00373125	0.00155	0	0	0	0	0	0	0	0	0	0	0	0	5	150	37.5					4.5					32.5
6	0.097375	0.0417438	0.0136625	0.007175	0.00648125	0.0058875	0.00628125	0.0061625	0.00550625	0.00544375	0.00688125	0.007675	0.00509375	0.00576875	0.00383125	0.00265	0	0	0	0	0	0	0	0	0	0	0	0	6	225	56.25					4.5					51.25
7	0.087375	0.0813438	0.0824625	0.035875	0.0185813	0.0059875	0.00408125	0.0038625	0.00380625	0.00264375	0.00468125	0.004075	0.00409375	0.00386875	0.00293125	0.00135	0	0	0	0	0	0	0	0	0	0	0	0	7	375	93.75					5.5					88.75
8	0.094575	0.0935437	0.0840625	0.032775	0.0153813	0.0052875	0.00388125	0.0037625	0.00380625	0.00304375	0.00468125	0.004875	0.00419375	0.00416875	0.00313125	0.00075	0	0	0	0	0	0	0	0	0	0	0	0	8	375	93.75					4.5					88.75
																																			Mean	5
	coeolved TYR (+AA)
	1	2	3	4	5	6	7	8	9	10	11	12	13	14	15	16	17	18	19	20	21	22	23	24	25	26	27	28		coeolved TYR (+AA)						TYR (+AA)					coeolved TYR (+AA)
	0	0.75	1.5	2.25	3	3.75	4.5	5.25	6	6.75	7.5	8.25	9	9.75	10.5	11.25	12	12.75	13.5	14.25	15	15.75	16.5	17.25	18	18.75	19.5	20.25		MIC [%]	MIC [µg/ml]					MIC [µg/ml]					Normalized MIC [µg/ml]
1	0.083975	0.0895438	0.0227625	0.009375	0.00998125	0.0087875	0.00698125	0.0053625	0.00660625	0.00554375	0.00848125	0.008475	0.00639375	0.00716875	0.00463125	0.00365	0	0	0	0	0	0	0	0	0	0	0	0	1	225	56.25					18.5					38.25
2	0.076875	0.0835437	0.0167625	0.009175	0.00788125	0.0062875	0.00588125	0.0040625	0.00670625	0.00504375	0.00538125	0.007475	0.00499375	0.00356875	0.00833125	0.00315	0	0	0	0	0	0	0	0	0	0	0	0	2	225	56.25					17.5					38.25
3	0.081575	0.106044	0.0178625	0.008375	0.00788125	0.0074875	0.00578125	0.0076625	0.00590625	0.00474375	0.00538125	0.006775	0.00279375	0.00486875	0.00573125	0.00335	0	0	0	0	0	0	0	0	0	0	0	0	3	225	56.25					17.5					38.25
4	0.079875	0.0624437	0.0122625	0.006575	0.00588125	0.0056875	0.00398125	0.0029625	0.00560625	0.00464375	0.00538125	0.006975	0.00489375	0.00346875	0.00413125	0.00345	0	0	0	0	0	0	0	0	0	0	0	0	4	225	56.25					17.5					38.25
5	0.090075	0.0842438	0.0185625	0.008675	0.00768125	0.0062875	0.00668125	0.0043625	0.00640625	0.00654375	0.00578125	0.007775	0.00529375	0.00576875	0.00503125	0.00355	0	0	0	0	0	0	0	0	0	0	0	0	5	225	56.25					19.5					38.25
6	0.086475	0.0857437	0.0207625	0.011275	0.00958125	0.0075875	0.00698125	0.0054625	0.00770625	0.00674375	0.00618125	0.007075	0.00539375	0.00776875	0.00763125	0.00395	0	0	0	0	0	0	0	0	0	0	0	0	6	300	75					17.5					57
7	0.104075	0.0780437	0.0403625	0.026275	0.0118812	0.0087875	0.00728125	0.0075625	0.00700625	0.00614375	0.00598125	0.006375	0.00649375	0.00716875	0.00503125	0.00345	0	0	0	0	0	0	0	0	0	0	0	0	7	375	93.75					18.5					75.75
8	0.098375	0.0751437	0.0365625	0.018475	0.0101812	0.0075875	0.00688125	0.0067625	0.00650625	0.0105437	0.00648125	0.006975	0.00589375	0.00506875	0.00393125	0.00345	0	0	0	0	0	0	0	0	0	0	0	0	8	375	93.75					17.5					75.75
																																			Mean	18
	monoeolved TRP (+AA)
	1	2	3	4	5	6	7	8	9	10	11	12	13	14	15	16	17	18	19	20	21	22	23	24	25	26	27	28		monoeolved TRP (+AA)						TRP (+AA)					monoeolved TRP (+AA)
	0	0.75	1.5	2.25	3	3.75	4.5	5.25	6	6.75	7.5	8.25	9	9.75	10.5	11.25	12	12.75	13.5	14.25	15	15.75	16.5	17.25	18	18.75	19.5	20.25		MIC [%]	MIC [µg/ml]					MIC [µg/ml]					Normalized MIC [µg/ml]
1	0.097875	0.123144	0.189862	0.090775	0.0869812	0.140687	0.101781	0.0563625	0.0414062	0.0142437	0.00808125	0.006575	0.00579375	0.00596875	0.00673125	0.00445	0.00849167	0.00349167	0.00489167	0.00595833	0.00335833	0.00505833	0.004625	0.003125	0.006525	0.00461667	0.00351667	0.00411667	1	750	187.5					5.5					182.5
2	0.104075	0.101244	0.171563	0.095775	0.100881	0.122588	0.115281	0.0664625	0.0635063	0.0450438	0.0384813	0.034775	0.0185937	0.0302688	0.0147312	0.00705	0.00719167	0.00469167	0.00609167	0.00485833	0.00355833	0.00305833	0.004025	0.002825	0.003625	0.00421667	0.00351667	0.00311667	2	1125	281.25					4.5					276.25
3	0.100075	0.0933438	0.139063	0.082575	0.0814813	0.0785875	0.0224813	0.0086625	0.00650625	0.00474375	0.00458125	0.004475	0.00179375	0.00376875	0.00383125	0.00185	0.00339167	0.00249167	0.00509167	0.00525833	0.00225833	0.00235833	0.004725	0.001925	0.004125	0.00371667	0.00301667	0.00251667	3	525	131.25					5.5					126.25
4	0.106575	0.124244	0.181262	0.092575	0.0825812	0.104788	0.109781	0.0566625	0.0528062	0.0383438	0.0259813	0.025075	0.0111938	0.0219687	0.0120313	0.00695	0.00719167	0.00499167	0.00599167	0.00705833	0.00345833	0.00315833	0.004225	0.002525	0.005125	0.00451667	0.00371667	0.00291667	4	1125	281.25					5.5					276.25
5	0.096475	0.108844	0.175863	0.079475	0.0937812	0.145187	0.130781	0.0920625	0.102306	0.0637438	0.0711813	0.050575	0.0433938	0.0437688	0.0334313	0.01495	0.00859167	0.00689167	0.00719167	0.00815833	0.00415833	0.00485833	0.004525	0.004125	0.003325	0.00531667	0.00341667	0.00391667	5	1200	300					4.5					295
6	0.097275	0.110644	0.178863	0.088075	0.0886813	0.134187	0.126681	0.0921625	0.0949062	0.0574438	0.0597813	0.050275	0.0393937	0.0431687	0.0307313	0.01715	0.00949167	0.00709167	0.00699167	0.00645833	0.00495833	0.00505833	0.005925	0.003525	0.003425	0.00551667	0.00311667	0.00461667	6	1200	300					4.5					295
7	0.090675	0.0946437	0.166662	0.085175	0.110681	0.136088	0.128481	0.0646625	0.0642063	0.0433438	0.0198812	0.021075	0.0108794	0.0201687	0.00843125	0.00345	0.00429167	0.00379167	0.00389167	0.00595833	0.00305833	0.00275833	0.003625	0.002825	0.002625	0.00441667	0.00321667	0.00301667	7	1050	262.5					5.5					257.5
8	0.098075	0.170244	0.240462	0.120275	0.120581	0.173588	0.164081	0.0877625	0.0741062	0.0422437	0.0192812	0.018875	0.0108994	0.0167687	0.00833125	0.00415	0.00449167	0.00349167	0.00429167	0.00565833	0.00215833	0.00235833	0.004225	0.002725	0.002225	0.00301667	0.00261667	0.00191667	8	1050	262.5					4.5					257.5
																																			Mean	5
	monoeolved TYR (+AA)
	1	2	3	4	5	6	7	8	9	10	11	12	13	14	15	16	17	18	19	20	21	22	23	24	25	26	27	28		monoeolved TYR (+AA)						TYR (+AA)					monoeolved TYR (+AA)
	0	0.75	1.5	2.25	3	3.75	4.5	5.25	6	6.75	7.5	8.25	9	9.75	10.5	11.25	12	12.75	13.5	14.25	15	15.75	16.5	17.25	18	18.75	19.5	20.25		MIC [%]	MIC [µg/ml]					MIC [µg/ml]					Normalized MIC [µg/ml]
1	0.125475	0.141244	0.169263	0.113575	0.108781	0.188488	0.160581	0.123362	0.122406	0.0964437	0.109281	0.083775	0.0513938	0.0696688	0.0340312	0.01765	0.0141917	0.00949167	0.00879167	0.00645833	0.00695833	0.00775833	0.008925	0.008725	0.007125	0.00701667	0.00651667	0.00621667	1	1275	318.75					18.5					300.75
2	0.125875	0.129244	0.135063	0.099375	0.0985812	0.152787	0.160281	0.102663	0.109506	0.0885438	0.128481	0.091975	0.0521937	0.0823688	0.0239313	0.00965	0.00719167	0.00549167	0.00629167	0.00535833	0.00505833	0.00555833	0.005125	0.005225	0.005125	0.00531667	0.00471667	0.00591667	2	1125	281.25					17.5					263.25
3	0.131075	0.118644	0.158862	0.100575	0.0968813	0.127787	0.162581	0.0879625	0.0518062	0.0413437	0.0137813	0.012575	0.00579375	0.00866875	0.00553125	0.00375	0.00529167	0.00519167	0.00579167	0.00485833	0.00385833	0.00445833	0.004725	0.004325	0.005225	0.00431667	0.00421667	0.00411667	3	900	225					17.5					207
4	0.115875	0.120444	0.123063	0.088475	0.0824813	0.129587	0.131781	0.0897625	0.107206	0.0814437	0.120581	0.079875	0.112394	0.0855687	0.104731	0.09775	0.0953917	0.0911917	0.0844917	0.0726583	0.0606583	0.0686583	0.055825	0.042025	0.054425	0.0465167	0.0355167	0.0421167	4	x	x					17.5					x
5	0.127975	0.136644	0.170763	0.104575	0.116581	0.168488	0.172981	0.102063	0.119106	0.0950437	0.108381	0.087775	0.0573938	0.0830687	0.0313312	0.01605	0.00919167	0.00819167	0.00889167	0.00665833	0.00565833	0.00685833	0.006625	0.006125	0.005825	0.00561667	0.00571667	0.00861667	5	1200	300					19.5					282
6	0.115075	0.113544	0.121862	0.097175	0.102281	0.138588	0.141581	0.0803625	0.105006	0.0740438	0.0411813	0.041875	0.0139937	0.0357688	0.00913125	0.00685	0.00659167	0.00659167	0.00729167	0.00565833	0.00565833	0.00645833	0.005925	0.006725	0.005125	0.00601667	0.00541667	0.00661667	6	1050	262.5					17.5					244.5
7	0.085675	0.142944	0.150462	0.105375	0.115181	0.160287	0.136781	0.0904625	0.114606	0.0820437	0.111881	0.089275	0.105594	0.0962688	0.0927313	0.07165	0.0322917	0.0188917	0.0156917	0.0104583	0.00945833	0.00975833	0.011125	0.006825	0.007425	0.00801667	0.00741667	0.00771667	7	1500	262.5					18.5					244.5
8	0.080775	0.150044	0.145162	0.109675	0.0783812	0.164187	0.117981	0.0920625	0.126506	0.0678437	0.123481	0.100275	0.0530938	0.0867688	0.0386312	0.01795	0.0129917	0.0112917	0.0110917	0.00975833	0.00905833	0.00865833	0.008725	0.008825	0.008825	0.00571667	0.00641667	0.00741667	8	1425	356.25					17.5					338.25
																																			Mean	18

## Sheet: Figure 3b
Tetracycline treatment - OD600nm values						Tetracycline concentration 100% = 15µg/ml												Ancestral level of tetracycline tolerance					Normalized resistance level of tetracycline treated evolved cultures
																		(all raw data in Supplementary Fig. 3)					(Normalization by subtraction)
	coeolved CO (-AA)
	1	2	3	4	5	6	7	8	9	10	11	12		coeolved CO (-AA)						CO (-AA)					coeolved CO (-AA)
	0	0.75	1.5	2.25	3	3.75	4.5	5.25	6	6.75	7.5	10		MIC [%]	MIC [µg/ml]					MIC [µg/ml]					Normalized MIC [µg/ml]
1	0.111575	0.1056	0.057175	-0.0017375	-0.007225	-0.01045	-0.0136	-0.01955	-0.021925	-0.02415	-0.0275625	-0.0396	1	2.25	33.75					3.75					30.0938
2	0.134075	0.1536	0.077075	0.0352625	-0.005125	-0.00775	-0.0129	-0.01775	-0.021425	-0.02695	-0.0305625	-0.0453	2	3	45					3.75					41.3438
3	0.111075	0.0912	0.073175	0.0221625	-0.004525	-0.00915	-0.012	-0.01705	-0.022125	-0.02555	-0.0314625	-0.0429	3	3	45					3.75					41.3438
4	0.081375	0.0781	0.065375	0.0237625	-0.005525	-0.00995	-0.0141	-0.01745	-0.020925	-0.02355	-0.0299625	-0.0359	4	3	45					3.75					41.3438
5	0.105375	0.0985	0.082975	0.0053625	-0.002725	-0.00675	-0.009	-0.01525	-0.018725	-0.02295	-0.0281625	-0.0428	5	2.25	33.75					3					30.0938
6	0.131275	0.1318	0.083375	0.0048625	-0.003425	-0.00685	-0.0113	-0.01655	-0.020325	-0.02395	-0.0321625	-0.0426	6	2.25	33.75					3.75					30.0938
7	0.130275	0.1237	0.076975	0.0079625	-0.003525	-0.00675	-0.0106	-0.01565	-0.019925	-0.02425	-0.0273625	-0.0438	7	2.25	33.75					3.75					30.0938
8	0.092075	0.1025	0.019475	-0.0014375	-0.006725	-0.01075	-0.0148	-0.01805	-0.022225	-0.02265	-0.0302625	-0.0382	8	2.25	33.75					3.75					30.0938
																			Mean	3.65625
	coeolved CO (+AA)
	1	2	3	4	5	6	7	8	9	10	11	12		coeolved CO (+AA)						CO (+AA)					coeolved CO (+AA)
	0	0.75	1.5	2.25	3	3.75	4.5	5.25	6	6.75	7.5	10		MIC [%]	MIC [µg/ml]					MIC [µg/ml]					Normalized MIC [µg/ml]
1	0.104875	0.1279	0.141175	0.0018625	-0.001325	-0.00765	-0.0115	-0.01685	-0.020925	-0.02705	-0.0258625	-0.0361	1	2.25	33.75					3.75					29.5312
2	0.124775	0.1019	0.091275	0.0070625	0.000675	-0.00485	-0.0092	-0.01265	-0.018525	-0.02745	-0.0287625	-0.0429	2	2.25	33.75					3.75					29.5312
3	0.121475	0.0898	0.082375	0.0087625	-0.000325	-0.00525	-0.0104	-0.01405	-0.019525	-0.02815	-0.0285625	-0.0441	3	2.25	33.75					4.5					29.5312
4	0.149175	0.1245	0.063175	0.0052625	-0.004625	-0.00965	-0.0128	-0.01775	-0.022225	-0.02445	-0.0297625	-0.045	4	2.25	33.75					4.5					29.5312
5	0.130475	0.0917	0.079475	0.0076625	0.001775	-0.00545	-0.0095	-0.01355	-0.018725	-0.02495	-0.0260625	-0.0385	5	2.25	33.75					4.5					29.5312
6	0.136875	0.1335	0.113575	0.0681625	0.002275	-0.00485	-0.0096	-0.01455	-0.019625	-0.02315	-0.0282625	-0.0364	6	3	45					4.5					40.7812
7	0.144775	0.0975	0.073875	0.0089625	0.000875	-0.00385	-0.0081	-0.01325	-0.018125	-0.02345	-0.0277625	-0.0337	7	2.25	33.75					3.75					29.5312
8	0.104775	0.1246	0.033175	0.0005625	0.000975	-0.00455	-0.0093	-0.01395	-0.017625	-0.02005	-0.0285625	-0.0368	8	2.25	33.75					4.5					29.5312
																			Mean	4.21875
	coeolved TRP (+AA)
	1	2	3	4	5	6	7	8	9	10	11	12		coeolved TRP (+AA)						TRP (+AA)					coeolved TRP (+AA)
	0	0.75	1.5	2.25	3	3.75	4.5	5.25	6	6.75	7.5	10		MIC [%]	MIC [µg/ml]					MIC [µg/ml]					Normalized MIC [µg/ml]
1	0.124175	0.1165	0.103075	0.0879625	0.091975	0.05615	0.023	0.00455	-0.002425	-0.01135	-0.0191625	-0.0266	1	5.25	78.75					1.5					76.7812
2	0.131375	0.1322	0.102275	0.0939625	0.105575	0.05485	0.0251	0.00805	0.000275	-0.01375	-0.0182625	-0.0352	2	5.25	78.75					2.25					76.7812
3	0.110475	0.1309	0.100075	0.0976625	0.077175	0.05495	0.0266	0.00955	0.001375	-0.01315	-0.0169625	-0.0306	3	5.25	78.75					1.5					76.7812
4	0.123575	0.1261	0.100475	0.0979625	0.101275	0.06925	0.0247	0.00705	-0.000825	-0.01295	-0.0173625	-0.0344	4	5.25	78.75					2.25					76.7812
5	0.128675	0.1439	0.101875	0.119362	0.109775	0.06115	0.0306	0.01315	0.003275	-0.01015	-0.0169625	-0.0301	5	6	90					1.5					88.0312
6	0.107375	0.1215	0.096275	0.111763	0.093175	0.06455	0.0354	0.01535	0.004275	-0.00795	-0.0160625	-0.0271	6	6	90					2.25					88.0312
7	0.142575	0.1271	0.092275	0.0995625	0.095475	0.05555	0.0203	0.00795	-0.000325	-0.01165	-0.0174625	-0.028	7	5.25	78.75					2.25					76.7812
8	0.109175	0.1277	0.087175	0.0928625	0.095775	0.04695	0.0197	0.00635	-0.003525	-0.01105	-0.0160625	-0.0317	8	5.25	78.75					2.25					76.7812
																			Mean	1.96875
	coeolved TYR (+AA)
	1	2	3	4	5	6	7	8	9	10	11	12		coeolved TYR (+AA)						TYR (+AA)					coeolved TYR (+AA)
	0	0.75	1.5	2.25	3	3.75	4.5	5.25	6	6.75	7.5	10		MIC [%]	MIC [µg/ml]					MIC [µg/ml]					Normalized MIC [µg/ml]
1	0.089375	0.0182	0.003475	-0.0028375	-0.003825	-0.00845	-0.0119	-0.01755	-0.020725	-0.02885	-0.0301625	-0.0437	1	1.5	22.5					x					17.1429
2	0.128175	0.0332	0.014475	0.0034625	-0.002225	-0.00685	-0.011	-0.01695	-0.022225	-0.02775	-0.0346625	-0.0367	2	2.25	33.75					5.25					28.3929
3	0.138175	0.0219	0.005975	-0.0019375	-0.003225	-0.00735	-0.0115	-0.01595	-0.020125	-0.02375	-0.0299625	-0.0409	3	1.5	22.5					5.25					17.1429
4	0.148875	0.124	0.037375	-0.0026375	-0.003725	-0.00925	-0.0114	-0.01715	-0.021625	-0.02965	-0.0312625	-0.0396	4	2.25	33.75					5.25					28.3929
5	0.152175	0.1419	0.039575	-0.0001375	-0.002725	-0.00785	-0.0109	-0.01565	-0.020125	-0.02425	-0.0308625	-0.0432	5	2.25	33.75					6					28.3929
6	0.139875	0.0225	0.024175	0.0015625	-0.000225	-0.00805	-0.01	-0.01645	-0.020825	-0.02785	-0.0336625	-0.0392	6	2.25	33.75					6					28.3929
7	0.145175	0.0231	0.008775	0.0021625	-0.000125	-0.00615	-0.011	-0.01595	-0.019525	-0.02715	-0.0335625	-0.0413	7	1.5	22.5					4.5					17.1429
8	0.118775	0.1296	0.068575	0.0012625	-0.004625	-0.00795	-0.0114	-0.01615	-0.021825	-0.02465	-0.0284625	-0.0439	8	2.25	33.75					5.25					28.3929
9	0.132375	0.1223	0.010275	-0.0004375	-0.004425	-0.00595	-0.0103	-0.01605	-0.019525	-0.02375	-0.0277625	-0.0431	1	2.25	33.75				Mean	5.35714					28.3929
10	0.143175	0.0271	0.005675	-0.0025375	-0.005525	-0.00715	-0.0115	-0.01655	-0.020225	-0.02255	-0.0291625	-0.0436	2	1.5	22.5										17.1429
11	0.143575	0.0253	0.005175	-0.0025375	-0.004825	-0.00745	-0.0106	-0.01525	-0.019525	-0.02095	-0.0293625	-0.0401	3	1.5	22.5										17.1429
12	0.122275	0.0558	0.016475	0.0033625	-0.004325	-0.00645	-0.0115	-0.01525	-0.019325	-0.02385	-0.0273625	-0.0379	4	2.25	33.75										28.3929
13	0.133175	0.1234	0.013675	6.25e-05	-0.003825	-0.00625	-0.0113	-0.01595	-0.019025	-0.02195	-0.0281625	-0.0388	5	2.25	33.75										28.3929
14	0.139275	0.0791	0.007175	-0.0020375	-0.005125	-0.00695	-0.0121	-0.01655	-0.020525	-0.02335	-0.0278625	-0.0316	6	1.5	22.5										17.1429
15	0.133375	0.0157	0.004575	-0.0024375	-0.004925	-0.00705	-0.0114	-0.01575	-0.019225	-0.02255	-0.0276625	-0.0408	7	1.5	22.5										17.1429
16	0.125475	0.1127	0.014475	0.0035625	-0.002925	-0.00455	-0.0097	-0.01605	-0.020325	-0.02635	-0.0288625	-0.0451	8	2.25	33.75										28.3929
17	0.186375	0.0189	0.003875	-0.0017375	-0.003425	-0.00635	-0.0088	-0.01325	-0.018825	-0.02215	-0.0280625	-0.0378	1	1.5	22.5										17.1429
18	0.131875	0.0382	0.011675	0.0016625	-0.004725	-0.00985	-0.0135	-0.00025	-0.021325	-0.02925	-0.0302625	-0.0401	2	2.25	33.75										28.3929
19	0.131075	0.1194	0.017875	0.0031625	-0.000925	-0.00595	-0.0086	-0.01365	-0.019925	-0.02565	-0.0314625	-0.04	3	2.25	33.75										28.3929
20	0.179475	0.0242	0.003775	-0.0023375	-0.004125	-0.00795	-0.0103	-0.01355	-0.018525	-0.02175	-0.0253625	-0.0356	4	1.5	22.5										17.1429
21	0.128775	0.0403	0.010075	-0.0001375	-0.004725	-0.00995	-0.013	-0.01535	-0.020525	-0.02055	-0.0268625	-0.0389	5	2.25	33.75										28.3929
22	0.129775	0.049	0.009875	0.0004625	-0.002825	-0.00675	-0.0102	-0.01405	-0.018825	-0.02045	-0.0264625	-0.0408	6	1.5	22.5										17.1429
23	0.141175	0.0787	0.012675	0.0015625	-0.003625	-0.00895	-0.0122	-0.01615	-0.019825	-0.02295	-0.0279625	-0.0421	7	2.25	33.75										28.3929
24	0.152275	0.0144	0.001975	-0.0023375	-0.003825	-0.00795	-0.0104	-0.01425	-0.018025	-0.02775	-0.0249625	-0.0423	8	1.5	22.5										17.1429
25	0.129975	0.037	0.008575	0.0008625	-0.005125	-0.01135	-0.0135	-0.01505	-0.020025	-0.02515	-0.0318625	-0.0405	1	1.5	22.5										17.1429
26	0.126375	0.033	0.008475	0.0013625	-0.003825	-0.01105	-0.0145	-0.01185	-0.021225	-0.02915	-0.0321625	-0.0424	2	1.5	22.5										17.1429
27	0.125075	0.0579	0.008575	-0.0003375	-0.005725	-0.01255	-0.0138	-0.01525	-0.019825	-0.02765	-0.0302625	-0.0398	3	1.5	22.5										17.1429
28	0.139375	0.0465	0.011475	0.0030625	-0.004625	-0.01025	-0.0127	-0.01215	-0.020325	-0.02535	-0.0290625	-0.0347	4	2.25	33.75										28.3929
29	0.127275	0.0334	0.009975	0.0011625	-0.002625	-0.00975	-0.0132	-0.01595	-0.020225	-0.02695	-0.0288625	-0.0419	5	1.5	22.5										17.1429
30	0.125675	0.0282	0.009875	0.0039625	-0.004525	-0.01015	-0.0122	-0.01565	-0.021125	-0.02335	-0.0273625	-0.0385	6	1.5	22.5										17.1429
31	0.131975	0.0592	0.009775	0.0019625	-0.002625	-0.00915	-0.0122	-0.01555	-0.019725	-0.02395	-0.0255625	-0.0392	7	1.5	22.5										17.1429
32	0.128175	0.0835	0.012875	0.0043625	-0.001925	-0.00675	-0.0119	-0.01375	-0.019625	-0.02755	-0.0263625	-0.0358	8	2.25	33.75										28.3929
	monoeolved TRP (+AA)
	1	2	3	4	5	6	7	8	9	10	11	12		monoeolved TRP (+AA)						TRP (+AA)					monoeolved TRP (+AA)
	0	0.75	1.5	2.25	3	3.75	4.5	5.25	6	6.75	7.5	10		MIC [%]	MIC [µg/ml]					MIC [µg/ml]					Normalized MIC [µg/ml]
1	0.130575	0.1375	0.102675	0.0810625	0.096775	0.08815	0.0467	0.01115	0.005675	-0.00575	-0.0134625	-0.0284	1	6	90					1.5					88.0312
2	0.119275	0.144	0.102175	0.0980625	0.093975	0.05655	0.0371	0.01675	0.004275	-0.00825	-0.0162625	-0.0308	2	6	90					2.25					88.0312
3	0.120775	0.1634	0.101675	0.102663	0.079275	0.03445	0.0157	0.00015	-0.007525	-0.01435	-0.0217625	-0.0357	3	5.25	78.75					1.5					76.7812
4	0.121375	0.148	0.102775	0.0800625	0.085575	0.07865	0.0856	0.04575	0.011675	-0.00565	-0.0148625	-0.0343	4	6.75	101.25					2.25					99.2812
5	0.115075	0.1291	0.092475	0.0730625	0.078275	0.07855	0.083	0.06055	0.032175	0.01015	-0.0020625	-0.026	5	7.5	112.5					1.5					110.531
6	0.118275	0.116	0.091375	0.0730625	0.097075	0.09635	0.0606	0.02505	0.010575	-0.00305	-0.0102625	-0.0324	6	6.75	101.25					2.25					99.2812
7	0.113475	0.1173	0.090475	0.0762625	0.092275	0.07985	0.0433	0.01965	0.011375	-0.00235	-0.0075625	-0.0296	7	6.75	101.25					2.25					99.2812
8	0.109975	0.1294	0.085075	0.0801625	0.081875	0.08375	0.0668	0.06245	0.028775	0.00485	-0.0049625	-0.0276	8	6.75	101.25					2.25					99.2812
																			Mean	1.96875
	monoeolved TYR (+AA)
	1	2	3	4	5	6	7	8	9	10	11	12		monoeolved TYR (+AA)						TYR (+AA)					monoeolved TYR (+AA)
	0	0.75	1.5	2.25	3	3.75	4.5	5.25	6	6.75	7.5	10		MIC [%]	MIC [µg/ml]					MIC [µg/ml]					Normalized MIC [µg/ml]
1	0.125175	0.1217	0.095975	0.0046625	0.001075	-0.00385	-0.0082	-0.01485	-0.020525	-0.02385	-0.0271625	-0.0396	1	2.25	33.75					x					28.3929
2	0.140675	0.0886	0.080175	0.0057625	-0.000325	-0.00525	-0.0095	-0.01705	-0.020525	-0.02855	-0.0290625	-0.0426	2	2.25	33.75					5.25					28.3929
3	0.124075	0.1277	0.077475	0.0058625	0.000375	-0.00405	-0.0088	-0.01575	-0.020125	-0.02715	-0.0282625	-0.0433	3	2.25	33.75					5.25					28.3929
4	0.133775	0.1425	0.079675	0.0076625	-0.000825	-0.00505	-0.0082	-0.01435	-0.019425	-0.02595	-0.0287625	-0.0414	4	2.25	33.75					5.25					28.3929
5	0.133875	0.1107	0.078275	0.0796625	0.001075	-0.00465	-0.0091	-0.01335	-0.018025	-0.02205	-0.0290625	-0.0414	5	3	45					6					39.6429
6	0.131675	0.1332	0.077275	0.0060625	0.001075	-0.00385	-0.0081	-0.01505	-0.020025	-0.02185	-0.0269625	-0.0412	6	2.25	33.75					6					28.3929
7	0.128475	0.1442	0.078375	0.0075625	0.002075	-0.00245	-0.0071	-0.01305	-0.019625	-0.01935	-0.0279625	-0.0343	7	2.25	33.75					4.5					28.3929
8	0.116975	0.0964	0.074675	0.0051625	-0.001925	-0.00625	-0.0101	-0.01605	-0.021325	-0.02645	-0.0277625	-0.0392	8	2.25	33.75					5.25					28.3929
																			Mean	5.35714

## Sheet: Figure 4a,b,d,e
Chloramphenicol treatment												Tetracycline treatment
Concentrations [µg/ml]	13.75	17.5	21.25	25	28.75	32.5	36.25	40	43.75	47.5		Concentrations [µg/ml]	8.25	10.5	12.75	15	17.25	19.5	21.75	24	26.25	28.5
Treatment group	CO-EVO (-AA)											Treatment group	CO-EVO (-AA)
	0.0598	0.078	0.0809875	0.0834625	0.0584625	0.0529375	0.0552	0.0608875	0.049375	0.0510875			0.196937	0.1464	0.15285	0.269575	0.0407	0.041525	0.0475	0.02085	0.0183875	0.021
	0.0553	0.0727	0.0777875	0.0754625	0.0734625	0.0596375	0.0528	0.0711875	0.046975	0.0443875			0.173638	0.1413	0.15405	0.269775	0.105	0.038825	0.0469	0.01635	0.0167875	0.0189
	0.0493	0.0443	0.0535875	0.0547625	0.0557625	0.0611375	0.0438	0.0487875	0.038775	0.0338875			0.139838	0.0962	0.09385	0.114675	0.1222	0.082125	0.1368	0.06875	0.123287	0.0622
	0.0945	0.1244	0.107988	0.109262	0.0995625	0.0802375	0.0659	0.100187	0.064975	0.0664875			0.122838	0.1014	0.11105	0.131375	0.1718	0.037425	0.0433	0.01575	0.0167875	0.017
	0.0848	0.0948	0.0892875	0.0930625	0.0789625	0.0641375	0.054	0.0803875	0.050775	0.0476875			0.150638	0.1089	0.10155	0.120375	0.1414	0.108225	0.0743	0.04385	0.0210875	0.0209
	0.0999	0.1319	0.121588	0.115862	0.106762	0.0891375	0.0702	0.104688	0.066375	0.0660875			0.0861375	0.1049	0.09475	0.132275	0.0759	0.040725	0.0414	0.01195	0.0109875	0.0118
	0.064	0.0788	0.0870875	0.0845625	0.0774625	0.0654375	0.0671	0.0791875	0.059575	0.0596875			0.126837	0.0975	0.08315	0.140875	0.1093	0.143225	0.1201	0.03005	0.0229875	0.019
	0.0581	0.0496	0.0751875	0.0488625	0.0863625	0.0492375	0.0478	0.0461875	0.045075	0.0456875			0.106438	0.0892	0.07115	0.108575	0.1034	0.117725	0.1243	0.05605	0.0260875	0.0254
Average	0.0707125	0.0843125	0.0866875	0.0831625	0.0796	0.0652375	0.0571	0.0739375	0.0527375	0.051875		Average	0.137912	0.110725	0.1078	0.160938	0.108713	0.076225	0.079325	0.03295	0.03205	0.024525
Standard deviation	0.0181503	0.0295648	0.0194235	0.0220593	0.0167321	0.0125146	0.00897315	0.0202615	0.00925013	0.0106806		Standard deviation	0.0334423	0.0199404	0.0285787	0.0635148	0.037039	0.039747	0.038429	0.0196891	0.0347461	0.0146904
n	8	8	8	8	8	8	8	8	8	8		n	8	8	8	8	8	8	8	8	8	8
Confidence interval	0.0125773	0.020487	0.0134596	0.015286	0.0115945	0.00867201	0.00621796	0.0140403	0.00640989	0.00740117		Confidence interval	0.0231739	0.0138177	0.0198037	0.0440127	0.0256663	0.0275428	0.0266294	0.0136436	0.0240774	0.0101797
Treatment group	CO-AUX (-AA)											Treatment group	CO-AUX (-AA)
	0.0782	0.0779	0.0891875	0.107963	0.0879625	0.0771375	0.0716	0.0920875	0.070975	0.0685875			0.0958375	0.0969	0.08245	0.070075	0.0979	0.054225	0.0656	0.03135	0.0306875	0.0199
	0.0395	0.0332	0.0378875	0.0413625	0.0364625	0.0526375	0.038	0.0377875	0.039275	0.0346875			0.0707375	0.0835	0.07875	0.054175	0.0555	0.042925	0.058	0.02995	0.0247875	0.0224
	0.0733	0.0726	0.0791875	0.0733625	0.0726625	0.0733375	0.0653	0.0728875	0.067175	0.0631875			0.0690375	0.0834	0.06175	0.053375	0.0576	0.036325	0.0553	0.02885	0.0241875	0.0223
	0.0252	0.0213	0.0269875	0.0247625	0.0239625	0.0349375	0.026	0.0253875	0.027275	0.0236875			0.0619375	0.0809	0.07105	0.053675	0.0551	0.036925	0.0532	0.02595	0.0274875	0.019
	0.0609	0.0691	0.0587875	0.0675625	0.0651625	0.0507375	0.0553	0.0657875	0.052875	0.0478875			0.0491375	0.0603	0.03735	0.026375	0.0179	0.013525	0.0388	0.01205	0.0104875	0.0102
	0.0135	0.0117	0.0124875	0.0161625	0.0169625	0.0216375	0.0182	0.0187875	0.017375	0.0147875			0.0490375	0.0694	0.04625	0.037075	0.0267	0.018325	0.0412	0.01545	0.0167875	0.0103
	0.0184	0.0176	0.0346875	0.0355625	0.0186625	0.0328375	0.0204	0.0197875	0.023675	0.0228875			0.0682375	0.078	0.05785	0.075675	0.0519	0.031325	0.052	0.02405	0.0195875	0.019
	0.0562	0.0529	0.0603875	0.0618625	0.0627625	0.0550375	0.0556	0.0649875	0.053875	0.0533875			0.0734375	0.0768	0.04155	0.071275	0.019	0.015425	0.0385	0.01045	0.0126875	0.0088
Average	0.04565	0.0445375	0.04995	0.053575	0.048075	0.0497875	0.0438	0.0496875	0.0440625	0.0411375		Average	0.067175	0.07865	0.059625	0.0552125	0.0477	0.031125	0.050325	0.0222625	0.0208375	0.0164875
Standard deviation	0.0234523	0.0251154	0.024725	0.028101	0.0256237	0.018164	0.0195575	0.0260053	0.0189243	0.0187377		Standard deviation	0.0139633	0.0100644	0.0159166	0.0160663	0.0247589	0.0134799	0.00924645	0.00784306	0.00670429	0.00536107
n	8	8	8	8	8	8	8	8	8	8		n	8	8	8	8	8	8	8	8	8	8
Confidence interval	0.0162513	0.0174038	0.0171333	0.0194726	0.017756	0.0125868	0.0135524	0.0180204	0.0131136	0.0129843		Confidence interval	0.00967592	0.00697416	0.0110295	0.0111331	0.0171567	0.00934092	0.00640735	0.00543486	0.00464575	0.00371497
Chloramphenicol treatment												Tetracycline treatment
Treatment group	CO-EVO (+AA)											Treatment group	CO-EVO (+AA)
	0.0729	0.1021	0.109787	0.100763	0.0819625	0.0713375	0.0551	0.0721875	0.054375	0.0544875			0.194637	0.1382	0.09975	0.248175	0.0395	0.030525	0.0488	0.02015	0.0180875	0.0127
	0.066	0.0995	0.0980875	0.0915625	0.0692625	0.0646375	0.0604	0.0727875	0.051775	0.0504875			0.150838	0.1073	0.05525	0.159575	0.1754	0.135725	0.1092	0.02555	0.0230875	0.018
	0.0982	0.1212	0.118688	0.118563	0.107662	0.0854375	0.0716	0.101288	0.067075	0.0684875			0.109738	0.0759	0.07315	0.086975	0.1059	0.111425	0.1566	0.05365	0.0439875	0.0192
	0.0816	0.1088	0.0940875	0.0924625	0.0917625	0.0668375	0.0631	0.0824875	0.057775	0.0457875			0.123237	0.0745	0.08275	0.120775	0.0352	0.038125	0.0469	0.01475	0.0150875	0.0113
	0.0783	0.1167	0.0932875	0.0987625	0.0884625	0.0692375	0.0556	0.0720875	0.047775	0.0404875			0.134637	0.1057	0.07555	0.144675	0.0908	0.087725	0.0717	0.02955	0.0267875	0.0218
	0.1092	0.1469	0.128488	0.139863	0.123563	0.103538	0.0817	0.108387	0.071875	0.0706875			0.133238	0.1088	0.08695	0.140875	0.0405	0.034325	0.0412	0.01375	0.0134875	0.0103
	0.0719	0.1052	0.0932875	0.0920625	0.0784625	0.0711375	0.0549	0.0701875	0.048575	0.0455875			0.142237	0.0913	0.05745	0.112875	0.1266	0.102625	0.0604	0.02495	0.0198875	0.0163
	0.077	0.1251	0.111088	0.121163	0.0991625	0.0879375	0.0618	0.0905875	0.061875	0.0593875			0.121438	0.0882	0.17825	0.131875	0.1137	0.071925	0.0704	0.01765	0.0177875	0.0104
Average	0.0818875	0.115687	0.10585	0.1069	0.0925375	0.0775125	0.063025	0.08375	0.0576375	0.054425		Average	0.13875	0.0987375	0.0886375	0.143225	0.09095	0.07655	0.07565	0.025	0.022275	0.015
Standard deviation	0.01361	0.0145701	0.012422	0.0165593	0.0162176	0.0126281	0.00876524	0.0138597	0.00817128	0.0103036		Standard deviation	0.0242669	0.0195439	0.0365546	0.0447318	0.0466961	0.036949	0.0365522	0.0119948	0.00911529	0.00413521
n	8	8	8	8	8	8	8	8	8	8		n	8	8	8	8	8	8	8	8	8	8
Confidence interval	0.00943105	0.0100964	0.00860781	0.0114748	0.011238	0.00875068	0.00607389	0.00960413	0.00566231	0.00713992		Confidence interval	0.0168158	0.013543	0.0253306	0.030997	0.0323581	0.0256039	0.0253289	0.00831181	0.00631646	0.0028655
Treatment group	CO-AUX (+AA)											Treatment group	CO-AUX (+AA)
	0.1202	0.1868	0.170687	0.177262	0.155663	0.132337	0.1015	0.119087	0.087275	0.0896875			0.196137	0.1266	0.17155	0.234375	0.1796	0.151125	0.1954	0.13935	0.144388	0.0986
	0.1209	0.2033	0.181688	0.171962	0.160562	0.120038	0.0943	0.119288	0.084775	0.0803875			0.163938	0.1191	0.12635	0.172175	0.1475	0.160225	0.1901	0.15595	0.153888	0.1266
	0.1224	0.1769	0.169488	0.157762	0.166463	0.142838	0.1108	0.135687	0.089975	0.0879875			0.160438	0.1367	0.10325	0.152375	0.1393	0.142225	0.1198	0.06485	0.0526875	0.0367
	0.0926	0.142	0.131988	0.128562	0.122063	0.101138	0.0834	0.113587	0.073275	0.0830875			0.168538	0.1202	0.11705	0.145875	0.1458	0.163325	0.1763	0.15665	0.148987	0.1429
	0.1059	0.1485	0.138588	0.143662	0.136162	0.116837	0.0902	0.108988	0.074475	0.0795875			0.148938	0.1249	0.11835	0.166875	0.1196	0.150925	0.1752	0.15195	0.151388	0.1384
	0.1165	0.1704	0.160787	0.173263	0.152262	0.125938	0.0988	0.130587	0.084975	0.0855875			0.162837	0.1266	0.14215	0.170475	0.1327	0.140025	0.1858	0.15835	0.134587	0.1418
	0.1175	0.154	0.146687	0.157062	0.142662	0.123938	0.096	0.118887	0.083675	0.0850875			0.155738	0.1192	0.13735	0.190775	0.1595	0.147925	0.1663	0.15495	0.124688	0.1326
	0.106	0.1625	0.149487	0.167862	0.135563	0.119337	0.0988	0.129688	0.092075	0.0990875			0.165937	0.1198	0.13635	0.209275	0.1727	0.126125	0.1871	0.13255	0.118188	0.1073
Average	0.11275	0.16805	0.156175	0.159675	0.146425	0.1228	0.096725	0.121975	0.0838125	0.0863125		Average	0.165313	0.124137	0.13155	0.180275	0.149588	0.147738	0.1745	0.139325	0.1286	0.115612
Standard deviation	0.00968362	0.0192581	0.0161597	0.0155998	0.0139274	0.011336	0.00755029	0.00855722	0.00631228	0.00581114		Standard deviation	0.0130028	0.00564135	0.019305	0.0277962	0.0188486	0.0110541	0.0224435	0.0294416	0.0311165	0.0334378
n	8	8	8	8	8	8	8	8	8	8		n	8	8	8	8	8	8	8	8	8	8
Confidence interval	0.00671028	0.0133449	0.0111979	0.0108099	0.00965102	0.0078553	0.00523199	0.00592975	0.0043741	0.00402684		Confidence interval	0.00901029	0.00390919	0.0133774	0.0192614	0.0130612	0.00765997	0.0155523	0.0204016	0.0215623	0.0231708

## Sheet: Figure 4c,f
Chloramphenicol treatment						Tetracycline treatment
Treatment group	CO-EVO (-AA)	CO-AUX (-AA)	CO-EVO (+AA)	CO-AUX (+AA)		Treatment group	CO-EVO (-AA)	CO-AUX (-AA)	CO-EVO (+AA)	CO-AUX (+AA)
1	0.117321	0.110794	0.145186	0.160869		1	0.122077	0.0884063	0.15717	0.169683
2	0.0933	0.0875594	0.129886	0.141755		2	0.0971438	0.0700516	0.133556	0.151883
3	0.0954714	0.126017	0.128629	0.170702		3	0.0563891	0.0889703	0.144375	0.172503
4	0.0939643	0.0887594	0.123529	0.153894		4	0.0378578	0.0756781	0.131289	0.154503
5	0.113314	0.12247	0.17265	0.199175		5	0.0950625	0.0909922	0.173287	0.170603
6	0.09695	0.0858016	0.15375	0.174758		6	0.0722062	0.0776016	0.143987	0.163889
7	0.107257	0.11988	0.18835	0.178389		7	0.112995	0.0908766	0.153187	0.169389
8	0.0901571	0.0723953	0.165493	0.159683		8	0.0884594	0.0746547	0.141087	0.171203
9	0.164307	0.131734	0.19055	0.197523		9	0.0998797	0.0928547	0.152789	0.177983
10	0.138943	0.0934812	0.169129	0.151267		10	0.0740672	0.0778172	0.137483	0.166783
11	0.105621	0.156091	0.13995	0.204089		11	0.112786	0.0972391	0.150683	0.175083
12	0.0950929	0.124759	0.126393	0.165203		12	0.0848734	0.0784875	0.139383	0.156666
13	0.0920143	0.136102	0.15875	0.200848		13	0.107287	0.0938016	0.119661	0.172083
14	0.0780143	0.115537	0.13995	0.160014		14	0.0840344	0.0794781	0.102788	0.162383
15	0.0848143	0.121645	0.15325	0.168187		15	0.116158	0.113675	0.168422	0.184783
16	0.0771357	0.0946766	0.143364	0.158187		16	0.0947578	0.0859016	0.164287	0.160703

## Sheet: Figure 5
Chloramphenicol treatment																				Tetracycline treatment
Coculture plates																				Coculture plates
Time point	1	2	3	4	5	6	7	8	9	10	11	12	13	14	15	Number of tested colonies	per strain	[%]		Time point	1	2	3	4	5	6	7	8	9	10	11	12	13	14	15	Number of tested colonies	per strain	[%]
TRP-CO (non-revertants)	0	0	12	0	0	12	0	0	0	11	12	2	0	12	12	73	73	100		TRP-CO (non-revertants)	0	0	0	0	0	0	0	0	0	0	0	0	0	0	0	0	0	0
TRP-CO (revertants)	0	0	0	0	0	0	0	0	0	0	0	0	0	0	0	0		0		TRP-CO (revertants)	0	0	0	0	0	0	0	0	0	0	0	0	0	0	0	0		0
TYR-CO (non-revertants)	5	7	0	16	0	4	2	0	5	1	0	0	3	4	6	53	285	18.5965		TYR-CO (non-revertants)	0	0	3	0	0	4	0	0	0	24	0	6	6	3	3	49	342	14.3275
TYR-CO (revertants)	19	17	12	8	24	8	22	22	19	12	12	22	21	8	6	232		81.4035		TYR-CO (revertants)	24	24	21	24	24	2	24	24	24	0	24	18	18	21	21	293		85.6725
Monoculture plates																				Monoculture plates
Time point	1	2	3	4	5	6	7	8	9	10	11	12	13	14	15	Number of tested colonies	per strain	[%]		Time point	1	2	3	4	5	6	7	8	9	10	11	12	13	14	15	Number of tested colonies	per strain	[%]
TRP (non-revertants)	16	16	16	16	16	16	16	16	16	16	8	16	16	16	11	227	227	100		TRP (non-revertants)	16	16	16	16	16	16	16	16	16	16	16	16	16	16	16	240	240	100
TRP (revertants)	0	0	0	0	0	0	0	0	0	0	0	0	0	0	0	0		0		TRP (revertants)	0	0	0	0	0	0	0	0	0	0	0	0	0	0	0	0		0
Monoculture plates																				Monoculture plates
Time point	1	2	3	4	5	6	7	8	9	10	11	12	13	14	15	Number of tested colonies	per strain	[%]		Time point	1	2	3	4	5	6	7	8	9	10	11	12	13	14	15	Number of tested colonies	per strain	[%]
TYR (non-revertants)	16	16	16	16	16	6	16	16	16	16	16	16	16	16	16	230	240	95.8333		TYR (non-revertants)	16	16	16	16	16	16	16	16	16	16	16	16	16	16	16	240	240	100
TYR (revertants)	0	0	0	0	0	10	0	0	0	0	0	0	0	0	0	10		4.16667		TYR (revertants)	0	0	0	0	0	0	0	0	0	0	0	0	0	0	0	0		0

## Sheet: Supplementary Figure 1
Test group - CO (-AA)															Test group - CO (+AA)
Time point		0	1	2	3	4	5	6	7	8	9	10	11		Time point		0	1	2	3	4	5	6	7	8	9	10	11
Time in hours		0h	72h	144h	216h	288h	360h	432h	504h	576h	648h	720h	792h		Time in hours		0h	72h	144h	216h	288h	360h	432h	504h	576h	648h	720h	792h
Strain within coculture		TRP	TRP	TRP	TRP	TRP	TRP	TRP	TRP	TRP	TRP	TRP	TRP		Strain within coculture		TRP	TRP	TRP	TRP	TRP	TRP	TRP	TRP	TRP	TRP	TRP	TRP
CFU/ml	1	27000000	300000000	20000000	160000000	280000000	260000000	230000000	190000000	420000000	350000000	620000000	330000000		CFU/ml	1	30000000	220000000	370000000	50000000	36000000	17000000	10000000	3100000	2000000	740000	690000	400000
	2	21000000	270000000	10000000	140000000	280000000	190000000	230000000	310000000	390000000	260000000	390000000	340000000			2	27000000	150000000	430000000	50000000	28000000	16000000	5000000	3800000	1900000	910000	750000	400000
	3	26000000	390000000	280000000	420000000	370000000	380000000	430000000	430000000	570000000	560000000	650000000	640000000			3	30000000	420000000	350000000	60000000	51000000	21000000	9000000	4500000	2700000	930000	820000	680000
	4	28000000	260000000	10000000	190000000	240000000	590000000	270000000	200000000	320000000	260000000	440000000	250000000			4	28000000	150000000	420000000	80000000	26000000	24000000	14000000	3600000	2200000	990000	630000	440000
Time point		0	1	2	3	4	5	6	7	8	9	10	11		Time point		0	1	2	3	4	5	6	7	8	9	10	11
Time in hours		0h	72h	144h	216h	288h	360h	432h	504h	576h	648h	720h	792h		Time in hours		0h	72h	144h	216h	288h	360h	432h	504h	576h	648h	720h	792h
Strain within coculture		TYR	TYR	TYR	TYR	TYR	TYR	TYR	TYR	TYR	TYR	TYR	TYR		Strain within coculture		TYR	TYR	TYR	TYR	TYR	TYR	TYR	TYR	TYR	TYR	TYR	TYR
CFU/ml	1	25000000	31000000	150000000	50000000	54000000	50000000	44000000	42000000	78000000	105000000	310000000	101000000		CFU/ml	1	24000000	380000000	90000000	420000000	760000000	400000000	600000000	470000000	650000000	510000000	790000000	600000000
	2	18000000	37000000	170000000	30000000	46000000	44000000	45000000	47000000	71000000	89000000	200000000	110000000			2	21000000	380000000	90000000	390000000	640000000	490000000	510000000	460000000	610000000	550000000	840000000	740000000
	3	24000000	37000000	390000000	470000000	x	x	x	x	x	x	520000000	x			3	21000000	320000000	150000000	320000000	680000000	470000000	660000000	550000000	480000000	560000000	840000000	670000000
	4	25000000	34000000	100000000	20000000	46000000	43000000	37000000	31000000	53000000	69000000	420000000	61000000			4	21000000	430000000	80000000	450000000	690000000	430000000	670000000	490000000	720000000	590000000	800000000	620000000
Time point		0	1	2	3	4	5	6	7	8	9	10	11		Time point		0	1	2	3	4	5	6	7	8	9	10	11
Time in hours		0h	144h	288h	432h	576h	720h								Time in hours		0h	72h	144h	216h	288h	360h	432h	504h	576h	648h	720h	792h
Strain within coculture		TRP	TRP	TRP	TRP	TRP	TRP	TRP	TRP	TRP	TRP	TRP	TRP		Strain within coculture		TRP	TRP	TRP	TRP	TRP	TRP	TRP	TRP	TRP	TRP	TRP	TRP
log (CFU/ml)	1	7.43136	8.47712	7.30103	8.20412	8.44716	8.41497	8.36173	8.27875	8.62325	8.54407	8.79239	8.51851		log (CFU/ml)	1	7.47712	8.34242	8.5682	7.69897	7.5563	7.23045	7	6.49136	6.30103	5.86923	5.83885	5.60206
	2	7.32222	8.43136	7	8.14613	8.44716	8.27875	8.36173	8.49136	8.59106	8.41497	8.59106	8.53148			2	7.43136	8.17609	8.63347	7.69897	7.44716	7.20412	6.69897	6.57978	6.27875	5.95904	5.87506	5.60206
	3	7.41497	8.59106	8.44716	8.62325	8.5682	8.57978	8.63347	8.63347	8.75587	8.74819	8.81291	8.80618			3	7.47712	8.62325	8.54407	7.77815	7.70757	7.32222	6.95424	6.65321	6.43136	5.96848	5.91381	5.83251
	4	7.44716	8.41497	7	8.27875	8.38021	8.77085	8.43136	8.30103	8.50515	8.41497	8.64345	8.39794			4	7.44716	8.17609	8.62325	7.90309	7.41497	7.38021	7.14613	6.5563	6.34242	5.99564	5.79934	5.64345
Time point		0	1	2	3	4	5	6	7	8	9	10	11		Time point		0	1	2	3	4	5	6	7	8	9	10	11
Time in hours		72h	216h	360h	504h	648h	792h								Time in hours		0h	72h	144h	216h	288h	360h	432h	504h	576h	648h	720h	792h
Strain within coculture		TYR	TYR	TYR	TYR	TYR	TYR	TYR	TYR	TYR	TYR	TYR	TYR		Strain within coculture		TYR	TYR	TYR	TYR	TYR	TYR	TYR	TYR	TYR	TYR	TYR	TYR
log (CFU/ml)	1	7.39794	7.49136	8.17609	7.69897	7.73239	7.69897	7.64345	7.62325	7.89209	8.02119	8.49136	8.00432		log (CFU/ml)	1	7.38021	8.57978	7.95424	8.62325	8.88081	8.60206	8.77815	8.6721	8.81291	8.70757	8.89763	8.77815
	2	7.25527	7.5682	8.23045	7.47712	7.66276	7.64345	7.65321	7.6721	7.85126	7.94939	8.30103	8.04139			2	7.32222	8.57978	7.95424	8.59106	8.80618	8.6902	8.70757	8.66276	8.78533	8.74036	8.92428	8.86923
	3	7.38021	7.5682	8.59106	8.6721	x	x	x	x	x	x	8.716	x			3	7.32222	8.50515	8.17609	8.50515	8.83251	8.6721	8.81954	8.74036	8.68124	8.74819	8.92428	8.82607
	4	7.39794	7.53148	8	7.30103	7.66276	7.63347	7.5682	7.49136	7.72428	7.83885	8.62325	7.78533			4	7.32222	8.63347	7.90309	8.65321	8.83885	8.63347	8.82607	8.6902	8.85733	8.77085	8.90309	8.79239
Due to technical issues data from replicate 3 of the strain CO-TYR (-AA) could not be used in Supplemental Fig. 1 (marked red).

## Sheet: Supplementary Figure 2
CFU / ml																	log (CFU / ml)																	Growth rate
																																		CO (-AA)
Test group	CO (-AA)																Test group	CO (-AA)																Interval	3	3	3	3	3	3	3	3	6	12	6	6	12	6
Hours	0	3	6	9	12	15	18	21	24	30	42	48	54	66	72		Hours	0	3	6	9	12	15	18	21	24	30	42	48	54	66	72		Hours	0 to 3	3 to 6	6 to 9	9 to 12	12 to 15	15 to 18	18 to 21	21 to 24	24 to 30	30 to 42	42 to 48	48 to 54	54 to 66	66 to 72
Time point	t0	t1	t2	t3	t4	t5	t6	t7	t8	t9	t10	t11	t12	t13	t14		Time point	t0	t1	t2	t3	t4	t5	t6	t7	t8	t9	t10	t11	t12	t13	t14		Time point	t0 to t1	t1 to t2	t2 to t3	t3 to t4	t4 to t5	t5 to t6	t6 to t7	t7 to t8	t8 to t9	t9 to t10	t10 to t11	t11 to t12	t12 to t13	t13 to t14
1	2.93333e+06	3600000	3000000	3.53333e+06	4.46667e+06	4.06667e+06	5.66667e+06	6.86667e+06	6.73333e+06	1.19333e+07	4.26667e+07	4.86667e+07	3.66667e+07	36000000	3.66667e+07		1	6.46736	6.5563	6.47712	6.54818	6.64998	6.60924	6.75333	6.83675	6.82823	7.07676	7.63009	7.68723	7.56427	7.5563	7.56427		1	0.00455286	-0.00405021	0.00363723	0.00514218	-0.00204864	0.00718897	0.00409217	-0.000415459	0.00595849	0.00627359	0.00124354	-0.00268745	-8.78376e-05	0.000175675
2	3.26667e+06	2.66667e+06	4.13333e+06	4.53333e+06	4200000	4.13333e+06	6.06667e+06	5.86667e+06	6800000	1.22667e+07	3.66667e+07	38000000	4.13333e+07	44000000	3.53333e+07		2	6.5141	6.42597	6.6163	6.65642	6.62325	6.6163	6.78295	6.76839	6.83251	7.08873	7.56427	7.57978	7.6163	7.64345	7.54818		2	-0.0045408	0.00972966	0.00201503	-0.00166512	-0.000349904	0.00829192	-0.000716226	0.00314283	0.00613563	0.00541086	0.000341436	0.000801016	0.000296557	-0.00209039
3	3.06667e+06	4.13333e+06	3800000	4.86667e+06	5000000	4400000	6.26667e+06	7.33333e+06	5800000	12600000	4.06667e+07	38000000	3.46667e+07	42000000	3.46667e+07		3	6.48667	6.6163	6.57978	6.68723	6.69897	6.64345	6.79704	6.8653	6.76343	7.10037	7.60924	7.57978	7.53991	7.62325	7.53991		3	0.00659586	-0.00184484	0.00539937	0.000584602	-0.00277399	0.0076183	0.00333107	-0.00498336	0.00810285	0.00576801	-0.00064641	-0.000879021	0.000916014	-0.00183203
4	3.13333e+06	4000000	4000000	4200000	4.26667e+06	4.73333e+06	6000000	6.66667e+06	6000000	1.13333e+07	4.13333e+07	40000000	4.26667e+07	34000000	4.13333e+07		4	6.49601	6.60206	6.60206	6.62325	6.63009	6.67517	6.77815	6.82391	6.77815	7.05436	7.6163	7.60206	7.63009	7.53148	7.6163		4	0.00539803	0	0.00106812	0.000344035	0.00225868	0.00510338	0.00224268	-0.00224268	0.00665686	0.0063871	-0.000311914	0.000613368	-0.001084	0.00186655
5	3.53333e+06	4.33333e+06	4.26667e+06	4.06667e+06	3.73333e+06	4.26667e+06	6000000	6800000	6800000	11400000	4.06667e+07	28000000	3.46667e+07	34000000	4.73333e+07		5	6.54818	6.63682	6.63009	6.60924	6.5721	6.63009	6.77815	6.83251	6.83251	7.0569	7.60924	7.44716	7.53991	7.53148	7.67517		5	0.0044818	-0.000338355	-0.00104991	-0.00187851	0.00292842	0.00736207	0.00266252	0	0.00538577	0.00627971	-0.00358844	0.00206301	-9.3258e-05	0.00314977
6	2.93333e+06	3.6e+06	4000000	3.93333e+06	4000000	4200000	5800000	6800000	6.46667e+06	1.11333e+07	3.73333e+07	3.33333e+07	44000000	4.26667e+07	4.06667e+07		6	6.46736	6.5563	6.60206	6.59476	6.60206	6.62325	6.76343	6.83251	6.81068	7.04663	7.5721	7.52288	7.64345	7.63009	7.60924		6	0.00455286	0.00231831	-0.000368737	0.000368737	0.00106812	0.00698126	0.00338736	-0.00106664	0.00567613	0.00599343	-0.00108686	0.00265009	-0.000145829	-0.00045606
7	2.73333e+06	3600000	3800000	4000000	3.93333e+06	4.06667e+06	5.73333e+06	6600000	7.26667e+06	1.20667e+07	3.26667e+07	3.66667e+07	36000000	3.33333e+07	4.06667e+07		7	6.43669	6.5563	6.57978	6.60206	6.59476	6.60924	6.75841	6.81954	6.86134	7.08159	7.5141	7.56427	7.5563	7.52288	7.60924		7	0.00613732	0.00119169	0.00112662	-0.000368737	0.000730982	0.0074396	0.00300179	0.00203649	0.005266	0.00494032	0.00110902	-0.000175675	-0.000369426	0.00190237
8	3.06667e+06	3.93333e+06	4.26667e+06	4.46667e+06	3.93333e+06	3.73333e+06	5.26667e+06	5800000	6.93333e+06	1.19333e+07	3.86667e+07	38000000	42000000	3e+07	3.93333e+07		8	6.48667	6.59476	6.63009	6.64998	6.59476	6.5721	6.72154	6.76343	6.84094	7.07676	7.58734	7.57978	7.62325	7.47712	7.59476		8	0.00550891	0.00178089	0.000998732	-0.00277962	-0.00114753	0.00749458	0.00207106	0.00379853	0.0056485	0.00580535	-0.000165998	0.000953007	-0.0016129	0.0026018
																																		Average	0.00408586	0.00109839	0.00160331	-3.15555e-05	8.32675e-05	0.00718501	0.00250905	3.37139e-05	0.00610378	0.0058573	-0.000388202	0.000417293	-0.000272586	0.000664711
																																		CO-TRP (-AA)
Test group	CO-TRP (-AA)																Test group	CO-TRP (-AA)																Interval	3	3	3	3	3	3	3	3	6	12	6	6	12	6
Hours	0	3	6	9	12	15	18	21	24	30	42	48	54	66	72		Hours	0	3	6	9	12	15	18	21	24	30	42	48	54	66	72		Hours	0 to 3	3 to 6	6 to 9	9 to 12	12 to 15	15 to 18	18 to 21	21 to 24	24 to 30	30 to 42	42 to 48	48 to 54	54 to 66	66 to 72
Time point	t0	t1	t2	t3	t4	t5	t6	t7	t8	t9	t10	t11	t12	t13	t14		Time point	t0	t1	t2	t3	t4	t5	t6	t7	t8	t9	t10	t11	t12	t13	t14		Time point	t0 to t1	t1 to t2	t2 to t3	t3 to t4	t4 to t5	t5 to t6	t6 to t7	t7 to t8	t8 to t9	t9 to t10	t10 to t11	t11 to t12	t12 to t13	t13 to t14
1	1.53333e+06	1.73333e+06	1.73333e+06	1.8e+06	2.86667e+06	1.73333e+06	2.46667e+06	2.93333e+06	3.4e+06	6.26667e+06	2.46667e+07	26000000	1.66667e+07	1.73333e+07	18000000		1	6.18564	6.23888	6.23888	6.25527	6.45738	6.23888	6.39211	6.46736	6.53148	6.79704	7.39211	7.41497	7.22185	7.23888	7.25527		1	0.00285703	0	0.000874565	0.0105995	-0.0114741	0.00808783	0.00390124	0.0032884	0.00664222	0.00699388	0.000514684	-0.0043984	0.000196317	0.000376943
2	1.8e+06	1400000	2.26667e+06	2400000	2.06667e+06	2200000	2.93333e+06	2.46667e+06	3.26667e+06	7e+06	2.53333e+07	2.13333e+07	2.26667e+07	2.33333e+07	1.86667e+07		2	6.25527	6.14613	6.35539	6.38021	6.31527	6.34242	6.46736	6.39211	6.5141	6.8451	7.40369	7.32906	7.35539	7.36798	7.27107		2	-0.00586747	0.0111602	0.00129943	-0.00341021	0.00143008	0.00650246	-0.00390124	0.00630177	0.0082605	0.00653717	-0.00168862	0.000597661	0.000142507	-0.00220669
3	1600000	2.53333e+06	2200000	2.86667e+06	2800000	2.26667e+06	3.26667e+06	3200000	3000000	7.26667e+06	2.33333e+07	20000000	18000000	20000000	18000000		3	6.20412	6.40369	6.34242	6.45738	6.44716	6.35539	6.5141	6.50515	6.47712	6.86134	7.36798	7.30103	7.25527	7.30103	7.25527		3	0.0105537	-0.00320464	0.00598747	-0.000527937	-0.00477884	0.0082223	-0.000458544	-0.00143934	0.00960432	0.00593676	-0.00152129	-0.00104783	0.000523916	-0.00104783
4	1.66667e+06	2200000	2.73333e+06	2.73333e+06	2.86667e+06	2.53333e+06	3000000	3.06667e+06	3.06667e+06	6.6e+06	2.46667e+07	24000000	2.46667e+07	1.53333e+07	1.73333e+07		4	6.22185	6.34242	6.43669	6.43669	6.45738	6.40369	6.47712	6.48667	6.48667	6.81954	7.39211	7.38021	7.39211	7.18564	7.23888		4	0.00639791	0.004918	0	0.00106946	-0.00278283	0.00380047	0.000490871	0	0.00834064	0.00671839	-0.000268503	0.000268503	-0.00236076	0.00123045
5	1.73333e+06	2.53333e+06	2.53333e+06	2.13333e+06	2400000	2600000	2.26667e+06	3.33333e+06	3.53333e+06	6.53333e+06	2.53333e+07	1.33333e+07	2.06667e+07	1.73333e+07	1.26667e+07		5	6.23888	6.40369	6.40369	6.32906	6.38021	6.41497	6.35539	6.52288	6.54818	6.81513	7.40369	7.12494	7.31527	7.23888	7.10266		5	0.00869125	0	-0.00390774	0.00268323	0.00181121	-0.00311065	0.00867097	0.00129068	0.00665967	0.00690275	-0.00639629	0.00439381	-0.000874768	-0.00316618
6	1600000	2.46667e+06	2.33333e+06	2.26667e+06	2.33333e+06	2400000	2600000	3200000	3.13333e+06	6200000	2.73333e+07	18000000	2.33333e+07	2.46667e+07	1.53333e+07		6	6.20412	6.39211	6.36798	6.35539	6.36798	6.38021	6.41497	6.50515	6.49601	6.79239	7.43669	7.25527	7.36798	7.39211	7.18564		6	0.0099503	-0.0012609	-0.000659633	0.000659633	0.000639801	0.00181121	0.00465311	-0.00046885	0.00743592	0.00755192	-0.00411629	0.00256912	0.000272511	-0.00472153
7	1.13333e+06	1.86667e+06	2.33333e+06	2.33333e+06	2.26667e+06	2200000	2.06667e+06	2.93333e+06	3.66667e+06	6.66667e+06	2.06667e+07	1.66667e+07	20000000	1.4e+07	1.66667e+07		7	6.05436	6.27107	6.36798	6.36798	6.35539	6.34242	6.31527	6.46736	6.56427	6.82391	7.31527	7.22185	7.30103	7.14613	7.22185		7	0.0117227	0.00511177	0	-0.000659633	-0.000680694	-0.00143008	0.00793254	0.00495777	0.00646515	0.0057943	-0.00214217	0.00181741	-0.00178706	0.00175672
8	1.33333e+06	2e+06	2.73333e+06	2.66667e+06	2e+06	1600000	2400000	2400000	3.4e+06	6.73333e+06	26000000	1.86667e+07	1.86667e+07	1.4e+07	1.73333e+07		8	6.12494	6.30103	6.43669	6.42597	6.30103	6.20412	6.38021	6.38021	6.53148	6.82823	7.41497	7.27107	7.27107	7.14613	7.23888		8	0.00944812	0.00710057	-0.000555814	-0.00654476	-0.00516651	0.00932921	0	0.00781073	0.00740535	0.00686966	-0.00326639	0	-0.00144436	0.00214935
																																		Average	0.0067192	0.00297813	0.000379785	0.000483661	-0.00262523	0.00415159	0.00266112	0.00271765	0.00760172	0.0066631	-0.00236061	0.000525034	-0.000666463	-0.000703596
																																		CO-TYR (-AA)
Test group	CO-TYR (-AA)																Test group	CO-TYR (-AA)																Interval	3	3	3	3	3	3	3	3	6	12	6	6	12	6
Hours	0	3	6	9	12	15	18	21	24	30	42	48	54	66	72		Hours	0	3	6	9	12	15	18	21	24	30	42	48	54	66	72		Hours	0 to 3	3 to 6	6 to 9	9 to 12	12 to 15	15 to 18	18 to 21	21 to 24	24 to 30	30 to 42	42 to 48	48 to 54	54 to 66	66 to 72
Time point	t0	t1	t2	t3	t4	t5	t6	t7	t8	t9	t10	t11	t12	t13	t14		Time point	t0	t1	t2	t3	t4	t5	t6	t7	t8	t9	t10	t11	t12	t13	t14		Time point	t0 to t1	t1 to t2	t2 to t3	t3 to t4	t4 to t5	t5 to t6	t6 to t7	t7 to t8	t8 to t9	t9 to t10	t10 to t11	t11 to t12	t12 to t13	t13 to t14
1	1400000	1.86667e+06	1.26667e+06	1.73333e+06	1600000	2.33333e+06	3200000	3.93333e+06	3.33333e+06	5.66667e+06	18000000	2.26667e+07	20000000	1.86667e+07	1.86667e+07		1	6.14613	6.27107	6.10266	6.23888	6.20412	6.36798	6.50515	6.59476	6.52288	6.75333	7.25527	7.35539	7.30103	7.27107	7.27107		1	0.00670806	-0.00907378	0.00735863	-0.00186248	0.00868941	0.00710412	0.00456045	-0.00365323	0.00578659	0.00597442	0.0022841	-0.00123627	-0.000342701	0
2	1.46667e+06	1.26667e+06	1.86667e+06	2.13333e+06	2.13333e+06	1.93333e+06	3.13333e+06	3.4e+06	3.53333e+06	5.26667e+06	1.13333e+07	1.66667e+07	1.86667e+07	2.06667e+07	1.66667e+07		2	6.16633	6.10266	6.27107	6.32906	6.32906	6.28631	6.49601	6.53148	6.54818	6.72154	7.05436	7.22185	7.27107	7.31527	7.22185		2	-0.00345965	0.00907378	0.00306835	0	-0.00225926	0.010938	0.00181526	0.000851485	0.0043548	0.0040274	0.00391091	0.00113201	0.000505082	-0.00214217
3	1.46667e+06	1600000	1600000	2e+06	2200000	2.13333e+06	3000000	4.13333e+06	2800000	5.33333e+06	1.73333e+07	18000000	1.66667e+07	22000000	1.66667e+07		3	6.16633	6.20412	6.20412	6.30103	6.34242	6.32906	6.47712	6.6163	6.44716	6.727	7.23888	7.25527	7.22185	7.34242	7.22185		3	0.0020365	0	0.00516651	0.00218257	-0.000703099	0.00770821	0.00708674	-0.00863232	0.00708161	0.00611147	0.000376943	-0.000769578	0.00137982	-0.00275965
4	1.46667e+06	1.8e+06	1.26667e+06	1.46667e+06	1400000	2200000	3000000	3.6e+06	2.93333e+06	4.73333e+06	1.66667e+07	1.6e+07	18000000	1.86667e+07	24000000		4	6.16633	6.25527	6.10266	6.16633	6.14613	6.34242	6.47712	6.5563	6.46736	6.67517	7.22185	7.20412	7.25527	7.27107	7.38021		4	0.00477354	-0.00823319	0.00345965	-0.00109393	0.0104795	0.00700511	0.00405021	-0.00455286	0.005271	0.00655973	-0.00040965	0.00117923	0.000181214	0.00248321
5	1.8e+06	1.8e+06	1.73333e+06	1.93333e+06	1.33333e+06	1.66667e+06	3.73333e+06	3.46667e+06	3.26667e+06	4.86667e+06	1.53333e+07	1.46667e+07	1.4e+07	1.66667e+07	3.46667e+07		5	6.25527	6.25527	6.23888	6.28631	6.12494	6.22185	6.5721	6.53991	6.5141	6.68723	7.18564	7.16633	7.14613	7.22185	7.53991		5	0	-0.000874565	0.00252424	-0.00866833	0.00523278	0.0182553	-0.0016364	-0.00131797	0.0043717	0.00599034	-0.000448374	-0.000470532	0.000878359	0.00718326
6	1.33333e+06	1.13333e+06	1.66667e+06	1.66667e+06	1.66667e+06	1.8e+06	3200000	3.6e+06	3.33333e+06	4.93333e+06	10000000	1.53333e+07	2.06667e+07	18000000	2.53333e+07		6	6.12494	6.05436	6.22185	6.22185	6.22185	6.25527	6.50515	6.5563	6.52288	6.69314	7	7.18564	7.31527	7.25527	7.40369		6	-0.00386349	0.00909627	0	0	0.00178587	0.0130565	0.00261088	-0.00170367	0.00429456	0.00373558	0.00436233	0.00297998	-0.000686296	0.00337507
7	1600000	1.73333e+06	1.46667e+06	1.66667e+06	1.66667e+06	1.86667e+06	3.66667e+06	3.66667e+06	3.6e+06	5400000	12000000	20000000	1.6e+07	1.93333e+07	24000000		7	6.20412	6.23888	6.16633	6.22185	6.22185	6.27107	6.56427	6.56427	6.5563	6.73239	7.07918	7.30103	7.20412	7.28631	7.38021		7	0.00186248	-0.00389898	0.00298767	0	0.00262646	0.0152317	0	-0.000404908	0.00441733	0.00418562	0.00514286	-0.00222706	0.00094531	0.00213424
8	1.73333e+06	1.93333e+06	1.53333e+06	1.8e+06	1.93333e+06	2.13333e+06	2.86667e+06	3.4e+06	3.53333e+06	5200000	1.26667e+07	1.93333e+07	2.33333e+07	1.6e+07	22000000		8	6.23888	6.28631	6.18564	6.25527	6.28631	6.32906	6.45738	6.53148	6.54818	6.716	7.10266	7.28631	7.36798	7.20412	7.34242		8	0.00252424	-0.00538127	0.0037316	0.00164968	0.00225926	0.00669057	0.00380339	0.000851485	0.00421756	0.0046647	0.00425452	0.00185773	-0.00187417	0.0031693
																																		Average	0.00132271	-0.00116147	0.00353708	-0.000974061	0.00351387	0.0107487	0.00278632	-0.00232025	0.0049744	0.00515616	0.0024342	0.000305688	0.000123327	0.00168041
																																		CO (+AA)
Test group	CO (+AA)																Test group	CO (+AA)																Interval	3	3	3	3	3	3	3	3	6	12	6	6	12	6
Hours	0	3	6	9	12	15	18	21	24	30	42	48	54	66	72		Hours	0	3	6	9	12	15	18	21	24	30	42	48	54	66	72		Hours	0 to 3	3 to 6	6 to 9	9 to 12	12 to 15	15 to 18	18 to 21	21 to 24	24 to 30	30 to 42	42 to 48	48 to 54	54 to 66	66 to 72
Time point	t0	t1	t2	t3	t4	t5	t6	t7	t8	t9	t10	t11	t12	t13	t14		Time point	t0	t1	t2	t3	t4	t5	t6	t7	t8	t9	t10	t11	t12	t13	t14		Time point	t0 to t1	t1 to t2	t2 to t3	t3 to t4	t4 to t5	t5 to t6	t6 to t7	t7 to t8	t8 to t9	t9 to t10	t10 to t11	t11 to t12	t12 to t13	t13 to t14
1	8600000	4.33333e+06	1.75333e+07	3.6e+08	480000000	5.06667e+08	4.6e+08	600000000	4.06667e+08	4.13333e+08	5.2e+08	480000000	4.93333e+08	620000000	5.33333e+08		1	6.9345	6.63682	7.24386	8.5563	8.68124	8.70472	8.66276	8.77815	8.60924	8.6163	8.716	8.68124	8.69314	8.79239	8.727		1	-0.0146252	0.0291739	0.0555044	0.00483212	0.000900386	-0.00161085	0.0044109	-0.00647665	0.000136655	0.000958749	-0.000666047	0.000228291	0.000946042	-0.00124421
2	8.06667e+06	4200000	16600000	3.26667e+08	4.93333e+08	5e+08	5.13333e+08	5.26667e+08	4.46667e+08	5.46667e+08	520000000	4.93333e+08	440000000	5.46667e+08	4.73333e+08		2	6.90669	6.62325	7.22011	8.5141	8.69314	8.69897	8.7104	8.72154	8.64998	8.73772	8.716	8.69314	8.64345	8.73772	8.67517		2	-0.0139683	0.0287613	0.0549514	0.00693669	0.000223455	0.000437675	0.000425899	-0.00274598	0.00168203	-0.000207399	-0.000437756	-0.000955357	0.000903955	-0.0011975
3	8.13333e+06	4.26667e+06	1.81333e+07	2.66667e+08	5.13333e+08	5.26667e+08	3.66667e+08	5.13333e+08	4e+08	4e+08	620000000	4.33333e+08	5.26667e+08	4.66667e+08	3.86667e+08		3	6.91027	6.63009	7.25848	8.42597	8.7104	8.72154	8.56427	8.7104	8.60206	8.60206	8.79239	8.63682	8.72154	8.66901	8.58734		3	-0.0137968	0.030184	0.0497161	0.0110664	0.000425899	-0.00606543	0.00563953	-0.00417198	0	0.00182375	-0.00297534	0.00162677	-0.000503427	-0.0015776
4	7.13333e+06	4600000	17600000	2.26667e+08	500000000	5.2e+08	4.8e+08	640000000	440000000	4.33333e+08	5.86667e+08	4.53333e+08	520000000	5.13333e+08	4.73333e+08		4	6.85329	6.66276	7.24551	8.35539	8.69897	8.716	8.68124	8.80618	8.64345	8.63682	8.76839	8.65642	8.716	8.7104	8.67517		4	-0.00939857	0.0279496	0.0475081	0.0134327	0.000652057	-0.00133209	0.00476308	-0.00621721	-0.000127903	0.00125989	-0.00214207	0.0011433	-5.35957e-05	-0.000675511
5	8.66667e+06	4.66667e+06	18000000	2.06667e+08	420000000	480000000	4.53333e+08	6.06667e+08	4.26667e+08	440000000	4.86667e+08	440000000	4.93333e+08	4.46667e+08	4.46667e+08		5	6.93785	6.66901	7.25527	8.31527	8.62325	8.68124	8.65642	8.78295	8.63009	8.64345	8.68723	8.64345	8.69314	8.64998	8.64998		5	-0.0131738	0.0280858	0.0454551	0.0121228	0.00223419	-0.000954516	0.00483713	-0.00585252	0.000257889	0.000421016	-0.000842033	0.000955357	-0.000414737	0
6	8.46667e+06	4.66667e+06	1.62667e+07	280000000	5.26667e+08	5.46667e+08	4.26667e+08	580000000	3.86667e+08	4.2e+08	500000000	4.73333e+08	5.2e+08	460000000	4.13333e+08		6	6.92771	6.66901	7.2113	8.44716	8.72154	8.73772	8.63009	8.76343	8.58734	8.62325	8.69897	8.67517	8.716	8.66276	8.6163		6	-0.0126862	0.0260594	0.052727	0.0106551	0.000618078	-0.0041316	0.00511079	-0.00676617	0.000695553	0.000728556	-0.000456674	0.000782702	-0.000510639	-0.00089622
7	8.6e+06	3.93333e+06	1.75333e+07	3.13333e+08	540000000	4.86667e+08	500000000	5.46667e+08	4.53333e+08	4.26667e+08	5.46667e+08	5.2e+08	5.33333e+08	5.53333e+08	420000000		7	6.9345	6.59476	7.24386	8.49601	8.73239	8.68723	8.69897	8.73772	8.65642	8.63009	8.73772	8.716	8.727	8.74299	8.62325		7	-0.0167444	0.0312931	0.0531471	0.00914776	-0.00172841	0.000450104	0.00148165	-0.0031162	-0.000507698	0.0010329	-0.000414797	0.00021012	0.000152529	-0.00229832
8	7800000	4.93333e+06	1.75333e+07	3.26667e+08	4.33333e+08	4.26667e+08	5.13333e+08	5.93333e+08	4.46667e+08	4.26667e+08	5.13333e+08	5.2e+08	4.93333e+08	460000000	4.66667e+08		8	6.89209	6.69314	7.24386	8.5141	8.63682	8.63009	8.7104	8.7733	8.64998	8.63009	8.7104	8.716	8.69314	8.66276	8.66901		8	-0.00976395	0.0263572	0.0538564	0.00477017	-0.000259973	0.00308762	0.00239841	-0.00471849	-0.000383772	0.000771906	0.000107191	-0.000437756	-0.000291761	0.000120183
																																		Average	-0.0130197	0.028483	0.0516082	0.00912046	0.00038321	-0.00126489	0.00363342	-0.00500815	0.000219094	0.000848672	-0.000978441	0.00044418	2.85458e-05	-0.000971146
																																		CO-TRP (+AA)
Test group	CO-TRP (+AA)																Test group	CO-TRP (+AA)																Interval	3	3	3	3	3	3	3	3	6	12	6	6	12	6
Hours	0	3	6	9	12	15	18	21	24	30	42	48	54	66	72		Hours	0	3	6	9	12	15	18	21	24	30	42	48	54	66	72		Hours	0 to 3	3 to 6	6 to 9	9 to 12	12 to 15	15 to 18	18 to 21	21 to 24	24 to 30	30 to 42	42 to 48	48 to 54	54 to 66	66 to 72
Time point	t0	t1	t2	t3	t4	t5	t6	t7	t8	t9	t10	t11	t12	t13	t14		Time point	t0	t1	t2	t3	t4	t5	t6	t7	t8	t9	t10	t11	t12	t13	t14		Time point	t0 to t1	t1 to t2	t2 to t3	t3 to t4	t4 to t5	t5 to t6	t6 to t7	t7 to t8	t8 to t9	t9 to t10	t10 to t11	t11 to t12	t12 to t13	t13 to t14
1	2.33333e+06	1.93333e+06	3.6e+06	6.66667e+07	160000000	1.53333e+08	1.26667e+08	1.06667e+08	9.33333e+07	1.13333e+08	1.26667e+08	7.33333e+07	1.33333e+08	6e+07	5.33333e+07		1	6.36798	6.28631	6.5563	7.82391	8.20412	8.18564	8.10266	8.02803	7.97004	8.05436	8.10266	7.8653	8.12494	7.77815	7.727		1	-0.00430269	0.0140177	0.0589192	0.0158174	-0.000751828	-0.0033961	-0.00308456	-0.00241663	0.00175403	0.000498285	-0.00495531	0.00541289	-0.00363496	-0.00109969
2	1.86667e+06	2.26667e+06	4e+06	100000000	1.46667e+08	1.26667e+08	1.26667e+08	8.66667e+07	1.13333e+08	1.33333e+08	9.33333e+07	6.66667e+07	100000000	6.66667e+07	40000000		2	6.27107	6.35539	6.60206	8	8.16633	8.10266	8.10266	7.93785	8.05436	8.12494	7.97004	7.82391	8	7.82391	7.60206		2	0.00445214	0.0126929	0.0640199	0.00685941	-0.00260903	0	-0.00684999	0.00485685	0.00145415	-0.00160409	-0.00308414	0.00370955	-0.00185477	-0.00479417
3	2e+06	2600000	3.4e+06	6.66667e+07	1.73333e+08	1.66667e+08	1.33333e+08	1.53333e+08	1.26667e+08	1.06667e+08	1.13333e+08	100000000	1.46667e+08	1.13333e+08	6e+07		3	6.30103	6.41497	6.53148	7.82391	8.23888	8.22185	8.12494	8.18564	8.10266	8.02803	8.05436	8	8.16633	8.05436	7.77815		3	0.00597391	0.00599952	0.0601836	0.0172268	-0.000689858	-0.0039523	0.00248093	-0.0033961	-0.00154228	0.000272855	-0.00112862	0.00342971	-0.00115054	-0.00581576
4	2200000	2400000	4200000	9.33333e+07	180000000	1.46667e+08	1.26667e+08	200000000	1.33333e+08	140000000	1.53333e+08	80000000	140000000	9.33333e+07	7.33333e+07		4	6.34242	6.38021	6.62325	7.97004	8.25527	8.16633	8.10266	8.30103	8.12494	8.14613	8.18564	7.90309	8.14613	7.97004	7.8653		4	0.00198013	0.0124616	0.061701	0.011721	-0.00361077	-0.00260903	0.0080623	-0.00714714	0.00043409	0.000403188	-0.00585453	0.00504815	-0.00182113	-0.00220471
5	2800000	2800000	3.93333e+06	6e+07	1.33333e+08	160000000	1.53333e+08	1.33333e+08	1.2e+08	1.33333e+08	80000000	100000000	9.33333e+07	7.33333e+07	8.66667e+07		5	6.44716	6.44716	6.59476	7.77815	8.12494	8.20412	8.18564	8.12494	8.07918	8.12494	7.90309	8	7.97004	7.8653	7.93785		5	0	0.00754536	0.0550144	0.0145398	0.00323276	-0.000751828	-0.00248093	-0.00188255	0.000941275	-0.00230703	0.00203129	-0.000625406	-0.00110235	0.00153031
6	1.93333e+06	2.93333e+06	3.33333e+06	80000000	1.66667e+08	160000000	1.53333e+08	1.53333e+08	8.66667e+07	1.06667e+08	9.33333e+07	1.26667e+08	1.46667e+08	6e+07	5.33333e+07		6	6.28631	6.46736	6.52288	7.90309	8.22185	8.20412	8.18564	8.18564	7.93785	8.02803	7.97004	8.10266	8.16633	7.77815	7.727		6	0.00946482	0.0028492	0.0639793	0.0131804	-0.000719542	-0.000751828	0	-0.0102461	0.00188271	-0.000604158	0.0027506	0.00130451	-0.00405842	-0.00109969
7	2e+06	2200000	4.26667e+06	8.66667e+07	1.73333e+08	160000000	1.53333e+08	1.13333e+08	80000000	9.33333e+07	8.66667e+07	8.66667e+07	1.13333e+08	5.33333e+07	5.33333e+07		7	6.30103	6.34242	6.63009	7.93785	8.23888	8.20412	8.18564	8.05436	7.90309	7.97004	7.93785	7.93785	8.05436	7.727	7.727		7	0.00218257	0.0147858	0.0600082	0.0124073	-0.0014094	-0.000751828	-0.00538924	-0.00631982	0.00140588	-0.000337199	0	0.00242842	-0.00345773	0
8	2400000	2.66667e+06	3.8e+06	7.33333e+07	1.33333e+08	1.33333e+08	1.73333e+08	140000000	80000000	8.66667e+07	7.33333e+07	1.06667e+08	8.66667e+07	6e+07	6e+07		8	6.38021	6.42597	6.57978	7.8653	8.12494	8.12494	8.23888	8.14613	7.90309	7.93785	7.8653	8.02803	7.93785	7.77815	7.77815		8	0.00238206	0.00788482	0.0594863	0.0108258	0	0.00464216	-0.00377398	-0.0100963	0.000731483	-0.000765155	0.00341302	-0.00188271	-0.00169367	0
																																		Average	0.00276662	0.00977962	0.060414	0.0128222	-0.000819709	-0.000946344	-0.00137943	-0.00458097	0.000882668	-0.000555413	-0.000853461	0.00235314	-0.0023467	-0.00168546
																																		CO-TYR (+AA)
Test group	CO-TYR (+AA)																Test group	CO-TYR (+AA)																Interval	3	3	3	3	3	3	3	3	6	12	6	6	12	6
Hours	0	3	6	9	12	15	18	21	24	30	42	48	54	66	72		Hours	0	3	6	9	12	15	18	21	24	30	42	48	54	66	72		Hours	0 to 3	3 to 6	6 to 9	9 to 12	12 to 15	15 to 18	18 to 21	21 to 24	24 to 30	30 to 42	42 to 48	48 to 54	54 to 66	66 to 72
Time point	t0	t1	t2	t3	t4	t5	t6	t7	t8	t9	t10	t11	t12	t13	t14		Time point	t0	t1	t2	t3	t4	t5	t6	t7	t8	t9	t10	t11	t12	t13	t14		Time point	t0 to t1	t1 to t2	t2 to t3	t3 to t4	t4 to t5	t5 to t6	t6 to t7	t7 to t8	t8 to t9	t9 to t10	t10 to t11	t11 to t12	t12 to t13	t13 to t14
1	6.26667e+06	2400000	1.39333e+07	2.93333e+08	320000000	3.53333e+08	3.33333e+08	4.93333e+08	3.13333e+08	300000000	3.93333e+08	4.06667e+08	360000000	560000000	4.8e+08		1	6.79704	6.38021	7.14406	8.46736	8.50515	8.54818	8.52288	8.69314	8.49601	8.47712	8.59476	8.60924	8.5563	8.74819	8.68124		1	-0.0210952	0.0376931	0.0566461	0.00148431	0.00168236	-0.000988256	0.00659337	-0.00764601	-0.000370887	0.00114849	0.000280513	-0.00102796	0.0018482	-0.00128035
2	6200000	1.93333e+06	12600000	2.26667e+08	3.46667e+08	3.73333e+08	3.86667e+08	4.4e+08	3.33333e+08	4.13333e+08	4.26667e+08	4.26667e+08	340000000	4.8e+08	4.33333e+08		2	6.79239	6.28631	7.10037	8.35539	8.53991	8.5721	8.58734	8.64345	8.52288	8.6163	8.63009	8.63009	8.53148	8.68124	8.63682		2	-0.0258098	0.0405911	0.0542532	0.00728138	0.00125388	0.000592093	0.00217116	-0.00468265	0.00181694	0.000133248	0	-0.00191534	0.00145015	-0.000854969
3	6.13333e+06	1.66667e+06	1.47333e+07	200000000	340000000	360000000	2.33333e+08	360000000	2.73333e+08	2.93333e+08	5.06667e+08	3.33333e+08	380000000	3.53333e+08	3.26667e+08		3	6.7877	6.22185	7.1683	8.30103	8.53148	8.5563	8.36798	8.5563	8.43669	8.46736	8.70472	8.52288	8.57978	8.54818	8.5141		3	-0.0290149	0.0472005	0.0489036	0.00912771	0.000968474	-0.00741867	0.00741867	-0.0046926	0.000604763	0.00230389	-0.00351859	0.00110909	-0.00030748	-0.000665793
4	4.93333e+06	2200000	1.34e+07	1.33333e+08	320000000	3.73333e+08	3.53333e+08	4.4e+08	3.06667e+08	2.93333e+08	4.33333e+08	3.73333e+08	380000000	4.2e+08	400000000		4	6.69314	6.34242	7.1271	8.12494	8.50515	8.5721	8.54818	8.64345	8.48667	8.46736	8.63682	8.5721	8.57978	8.62325	8.60206		4	-0.0179408	0.0388814	0.0436777	0.0152446	0.0026135	-0.000931144	0.00369439	-0.00610194	-0.000379559	0.00165131	-0.00125372	0.000149387	0.000421106	-0.000410042
5	5.86667e+06	1.86667e+06	1.40667e+07	1.46667e+08	2.86667e+08	320000000	300000000	4.73333e+08	3.06667e+08	3.06667e+08	4.06667e+08	340000000	400000000	3.73333e+08	360000000		5	6.76839	6.27107	7.14819	8.16633	8.45738	8.50515	8.47712	8.67517	8.48667	8.48667	8.60924	8.53148	8.60206	8.5721	8.5563		5	-0.025439	0.0436376	0.0443868	0.0116731	0.00187759	-0.00110031	0.00769789	-0.00732276	0	0.00119497	-0.00151219	0.00137316	-0.000290779	-0.00030737
6	6.53333e+06	1.73333e+06	1.29333e+07	200000000	360000000	3.86667e+08	2.73333e+08	4.26667e+08	300000000	3.13333e+08	4.06667e+08	3.46667e+08	3.73333e+08	400000000	360000000		6	6.81513	6.23888	7.11171	8.30103	8.5563	8.58734	8.43669	8.63009	8.47712	8.49601	8.60924	8.53991	8.5721	8.60206	8.5563		6	-0.0294483	0.0436473	0.0515456	0.0100962	0.00120683	-0.00589943	0.00755481	-0.00596129	0.000370887	0.0011033	-0.00134753	0.000626942	0.000290779	-0.000888927
7	6.6e+06	1.73333e+06	1.32667e+07	2.26667e+08	3.66667e+08	3.26667e+08	3.46667e+08	4.33333e+08	3.73333e+08	3.33333e+08	4.6e+08	4.33333e+08	4.2e+08	5e+08	3.66667e+08		7	6.81954	6.23888	7.12276	8.35539	8.56427	8.5141	8.53991	8.63682	8.5721	8.52288	8.66276	8.63682	8.62325	8.69897	8.56427		7	-0.0296639	0.0441648	0.0532037	0.00823084	-0.0019583	0.00100884	0.00376133	-0.00250745	-0.0009597	0.00135658	-0.000499738	-0.000262123	0.000728556	-0.00260093
8	5400000	2.26667e+06	1.37333e+07	2.53333e+08	300000000	2.93333e+08	340000000	4.53333e+08	3.66667e+08	340000000	4.4e+08	4.13333e+08	4.06667e+08	400000000	4.06667e+08		8	6.73239	6.35539	7.13778	8.40369	8.47712	8.46736	8.53148	8.65642	8.56427	8.53148	8.64345	8.6163	8.60924	8.60206	8.60924		8	-0.0192093	0.0386994	0.0544233	0.00289991	-0.000383993	0.0025146	0.00484608	-0.0035673	-0.00063939	0.00108662	-0.000524385	-0.000136655	-6.95143e-05	0.000139029
																																		Average	-0.0247026	0.0418144	0.05088	0.00825475	0.000907544	-0.00152779	0.00546721	-0.00531025	5.53818e-05	0.0012473	-0.00104695	-1.0437e-05	0.000508878	-0.000858668
																																		TRP (+AA)
Test group	TRP (+AA)																Test group	TRP (+AA)																Interval	3	3	3	3	3	3	3	3	6	12	6	6	12	6
Hours	0	3	6	9	12	15	18	21	24	30	42	48	54	66	72		Hours	0	3	6	9	12	15	18	21	24	30	42	48	54	66	72		Hours	0 to 3	3 to 6	6 to 9	9 to 12	12 to 15	15 to 18	18 to 21	21 to 24	24 to 30	30 to 42	42 to 48	48 to 54	54 to 66	66 to 72
Time point	t0	t1	t2	t3	t4	t5	t6	t7	t8	t9	t10	t11	t12	t13	t14		Time point	t0	t1	t2	t3	t4	t5	t6	t7	t8	t9	t10	t11	t12	t13	t14		Time point	t0 to t1	t1 to t2	t2 to t3	t3 to t4	t4 to t5	t5 to t6	t6 to t7	t7 to t8	t8 to t9	t9 to t10	t10 to t11	t11 to t12	t12 to t13	t13 to t14
1	6.26667e+06	8.86667e+06	1.01333e+07	2.13333e+08	3.66667e+08	4.6e+08	3.46667e+08	3.86667e+08	3.86667e+08	4.33333e+08	360000000	300000000	4.26667e+08	3.73333e+08	2.66667e+08		1	6.79704	6.94776	7.00575	8.32906	8.56427	8.66276	8.53991	8.58734	8.58734	8.63682	8.5563	8.47712	8.63009	8.5721	8.42597		1	0.00731088	0.00277074	0.057673	0.00928287	0.00381135	-0.0047608	0.00184598	0	0.000957676	-0.000780546	-0.00154954	0.00298064	-0.000561868	-0.00286565
2	5800000	8400000	11400000	1.46667e+08	3.93333e+08	4.13333e+08	4.2e+08	4.73333e+08	3.53333e+08	380000000	4.06667e+08	2.93333e+08	4.06667e+08	3.46667e+08	2.6e+08		2	6.76343	6.92428	7.0569	8.16633	8.59476	8.6163	8.62325	8.67517	8.54818	8.57978	8.60924	8.46736	8.60924	8.53991	8.41497		2	0.0078347	0.00632419	0.0486711	0.0170443	0.000834335	0.000268718	0.00200088	-0.00491522	0.00061496	0.000285599	-0.00276949	0.00276949	-0.000673764	-0.00245634
3	6.8e+06	8.26667e+06	10000000	180000000	3.06667e+08	4.26667e+08	4.26667e+08	3.73333e+08	3.33333e+08	3.66667e+08	360000000	3.33333e+08	3.66667e+08	3.73333e+08	2.46667e+08		3	6.83251	6.91733	7	8.25527	8.48667	8.63009	8.63009	8.5721	8.52288	8.56427	8.5563	8.52288	8.56427	8.5721	8.39211		3	0.00411266	0.00396008	0.0549806	0.00921474	0.00558616	0	-0.00224747	-0.0019194	0.000807483	-7.75765e-05	-0.00065233	0.000807483	7.61085e-05	-0.00353672
4	5200000	8.33333e+06	10600000	140000000	2.86667e+08	4.06667e+08	400000000	380000000	380000000	3.33333e+08	4.06667e+08	300000000	3.46667e+08	340000000	2.26667e+08		4	6.716	6.92082	7.02531	8.14613	8.45738	8.60924	8.60206	8.57978	8.57978	8.52288	8.60924	8.47712	8.53991	8.53148	8.35539		4	0.0100136	0.00499489	0.0493413	0.0124988	0.00593226	-0.000278057	-0.000864339	0	-0.00110909	0.000840143	-0.00257749	0.00122997	-8.23324e-05	-0.00347603
5	5.53333e+06	9.33333e+06	1.09333e+07	180000000	2.33333e+08	340000000	3.46667e+08	4.06667e+08	380000000	3.86667e+08	380000000	320000000	3.93333e+08	3.46667e+08	2.66667e+08		5	6.74299	6.97004	7.03875	8.25527	8.36798	8.53148	8.53991	8.60924	8.57978	8.58734	8.57978	8.50515	8.59476	8.53991	8.42597		5	0.0110392	0.00327015	0.0531404	0.00452002	0.0064502	0.000329329	0.00269506	-0.0011424	0.000146659	-7.33295e-05	-0.00145614	0.00174682	-0.000533507	-0.00223871
6	5.73333e+06	8.2e+06	10600000	1.66667e+08	3.13333e+08	4.6e+08	3.86667e+08	4.33333e+08	3.66667e+08	3.86667e+08	3.33333e+08	2.93333e+08	3.46667e+08	320000000	2.53333e+08		6	6.75841	6.91381	7.02531	8.22185	8.49601	8.66276	8.58734	8.63682	8.56427	8.58734	8.52288	8.46736	8.53991	8.50515	8.40369		6	0.00757806	0.00533245	0.0524254	0.0109337	0.00647896	-0.00291483	0.00191535	-0.00281188	0.000448263	-0.000627873	-0.0010892	0.00142196	-0.000339904	-0.00200011
7	6000000	8.93333e+06	9.86667e+06	1.93333e+08	2.66667e+08	4.53333e+08	380000000	400000000	360000000	380000000	4.06667e+08	3.26667e+08	340000000	3.13333e+08	2.93333e+08		7	6.77815	6.95101	6.99417	8.28631	8.42597	8.65642	8.57978	8.60206	8.5563	8.57978	8.60924	8.5141	8.53148	8.49601	8.46736		7	0.00839436	0.00206318	0.0565091	0.00557136	0.00899417	-0.00296409	0.000864339	-0.00177785	0.000456758	0.000285599	-0.00185195	0.000339758	-0.000347207	-0.000562884
8	5600000	8.53333e+06	10400000	1.66667e+08	320000000	4.2e+08	3.86667e+08	4.06667e+08	3.13333e+08	360000000	3.53333e+08	3.46667e+08	3.66667e+08	3.66667e+08	2.33333e+08		8	6.74819	6.93112	7.01703	8.22185	8.50515	8.62325	8.58734	8.60924	8.49601	8.5563	8.54818	8.53991	8.56427	8.56427	8.36798		8	0.00891573	0.00410643	0.0528182	0.0112923	0.0045967	-0.00139111	0.000849078	-0.00441321	0.00117865	-7.9101e-05	-0.00016137	0.000474725	0	-0.00386449
																																		Average	0.0081499	0.00410276	0.0531949	0.0100448	0.00533552	-0.00146386	0.000882358	-0.0021225	0.00043767	-2.83857e-05	-0.00151344	0.00147136	-0.000307809	-0.00262512
																																		TYR (+AA)
Test group	TYR (+AA)																Test group	TYR (+AA)																Interval	3	3	3	3	3	3	3	3	6	12	6	6	12	6
Hours	0	3	6	9	12	15	18	21	24	30	42	48	54	66	72		Hours	0	3	6	9	12	15	18	21	24	30	42	48	54	66	72		Hours	0 to 3	3 to 6	6 to 9	9 to 12	12 to 15	15 to 18	18 to 21	21 to 24	24 to 30	30 to 42	42 to 48	48 to 54	54 to 66	66 to 72
Time point	t0	t1	t2	t3	t4	t5	t6	t7	t8	t9	t10	t11	t12	t13	t14		Time point	t0	t1	t2	t3	t4	t5	t6	t7	t8	t9	t10	t11	t12	t13	t14		Time point	t0 to t1	t1 to t2	t2 to t3	t3 to t4	t4 to t5	t5 to t6	t6 to t7	t7 to t8	t8 to t9	t9 to t10	t10 to t11	t11 to t12	t12 to t13	t13 to t14
1	8.33333e+06	1.21333e+07	1.87333e+07	7.06667e+08	3.73333e+08	5e+08	5e+08	560000000	5.26667e+08	4.8e+08	6.93333e+08	400000000	4.66667e+08	4.73333e+08	5.2e+08		1	6.92082	7.08398	7.27262	8.84921	8.5721	8.69897	8.69897	8.74819	8.72154	8.68124	8.84094	8.60206	8.66901	8.67517	8.716		1	0.00776728	0.00876001	0.0654043	-0.0106054	0.00489742	0	0.00188066	-0.00101708	-0.000771805	0.00151908	-0.00456529	0.00129209	5.91967e-05	0.000782702
2	8800000	1.24667e+07	18600000	6.26667e+08	4.73333e+08	4.86667e+08	4.8e+08	4.4e+08	5.73333e+08	4.4e+08	5.73333e+08	4.66667e+08	560000000	5.33333e+08	560000000		2	6.94448	7.09575	7.26951	8.79704	8.67517	8.68723	8.68124	8.64345	8.75841	8.64345	8.75841	8.66901	8.74819	8.727	8.74819		2	0.00718286	0.00806441	0.0635752	-0.00465011	0.000463243	-0.000229932	-0.00145413	0.00440398	-0.00220199	0.001101	-0.00170997	0.0015154	-0.000202089	0.000404179
3	8.2e+06	1.15333e+07	17600000	5.93333e+08	5e+08	5e+08	380000000	5.86667e+08	600000000	5e+08	4.73333e+08	400000000	5.53333e+08	4.6e+08	5.26667e+08		3	6.91381	7.06195	7.24551	8.7733	8.69897	8.69897	8.57978	8.76839	8.77815	8.69897	8.67517	8.60206	8.74299	8.66276	8.72154		3	0.00706683	0.00855348	0.0637768	-0.00283608	0	-0.00459865	0.00724823	0.000370817	-0.0015102	-0.000228337	-0.00141048	0.00270836	-0.000768229	0.00112704
4	9.13333e+06	1.11333e+07	1.80667e+07	5.73333e+08	4.46667e+08	4.6e+08	4.73333e+08	5.06667e+08	5.66667e+08	5e+08	620000000	4.06667e+08	4.86667e+08	5.2e+08	540000000		4	6.96063	7.04663	7.25688	8.75841	8.64998	8.66276	8.67517	8.70472	8.75333	8.69897	8.79239	8.60924	8.68723	8.716	8.73239		4	0.00409297	0.0098003	0.0626881	-0.00415221	0.000491903	0.000477153	0.0011337	0.00185609	-0.00103822	0.000890178	-0.00350848	0.00150307	0.00027554	0.000313122
5	9600000	1.07333e+07	1.88667e+07	600000000	5.13333e+08	4.53333e+08	400000000	560000000	4.93333e+08	4.93333e+08	5.33333e+08	400000000	6.13333e+08	4.8e+08	5.13333e+08		5	6.98227	7.03073	7.2757	8.77815	8.7104	8.65642	8.60206	8.74819	8.69314	8.69314	8.727	8.60206	8.7877	8.68124	8.7104		5	0.00230565	0.0114161	0.0625755	-0.00258272	-0.00207223	-0.00209975	0.00561496	-0.00210411	0	0.000323938	-0.0024033	0.00355849	-0.00101568	0.000558856
6	9.33333e+06	11200000	17600000	6.13333e+08	5.06667e+08	4.06667e+08	3.86667e+08	5.46667e+08	5.06667e+08	4.73333e+08	5.33333e+08	4.26667e+08	4.8e+08	4.26667e+08	4.86667e+08		6	6.97004	7.04922	7.24551	8.7877	8.70472	8.60924	8.58734	8.73772	8.70472	8.67517	8.727	8.63009	8.68124	8.63009	8.68723		6	0.0037654	0.00915521	0.0643234	-0.00316232	-0.0036766	-0.000849078	0.00578698	-0.0012613	-0.000566848	0.000496411	-0.00186112	0.000984956	-0.000492478	0.00109992
7	1.00667e+07	1.15333e+07	1.84667e+07	680000000	4.6e+08	400000000	3.73333e+08	5.06667e+08	5.66667e+08	4.4e+08	4.86667e+08	4.33333e+08	5.46667e+08	4.53333e+08	4.86667e+08		7	7.00289	7.06195	7.26639	8.83251	8.66276	8.60206	8.5721	8.70472	8.75333	8.64345	8.68723	8.63682	8.73772	8.65642	8.68723		7	0.00279987	0.0095125	0.0650599	-0.00646866	-0.00234381	-0.00116311	0.00511777	0.00185609	-0.0021053	0.000421016	-0.000969936	0.00193581	-0.000779051	0.000592224
8	8.26667e+06	12600000	18000000	540000000	4.06667e+08	4.53333e+08	360000000	5.53333e+08	5e+08	4.26667e+08	5.46667e+08	4.86667e+08	5.93333e+08	4.06667e+08	4.53333e+08		8	6.91733	7.10037	7.25527	8.73239	8.60924	8.65642	8.5563	8.74299	8.69897	8.63009	8.73772	8.68723	8.7733	8.60924	8.65642		8	0.00870568	0.00719382	0.0617704	-0.00473455	0.0018217	-0.00387761	0.00719458	-0.00168242	-0.00132497	0.0010329	-0.000965878	0.00164309	-0.00157308	0.000910849
																																		Average	0.00546082	0.00905697	0.0636467	-0.00489901	-5.2296e-05	-0.00154262	0.00406534	0.000302757	-0.00118992	0.000694522	-0.00217431	0.00189266	-0.000561984	0.000723611
[truncated: 2 more columns]

[truncated: 5 more sheets: Supplementary Figure 3, Supplementary Figure 4a, Supplementary Figure 4b, Supplementary Figure 5, Supplementary Figure 6]
